# Supplementary material for: Cross-protection against African swine fever virus upon intranasal vaccination is associated with an adaptive-innate immune crosstalk
Source: PLoS Pathog. 2022 Nov 9;18(11):e1010931. doi: 10.1371/journal.ppat.1010931 (PMC9645615; doi:10.1371/journal.ppat.1010931)
Supplement: S1 Table — The table shows genomic equivalent copies (GEC)/ml assessed by qPCR assay targeting the ASFV PK gene. Samples obtained at day 0, 14 and 21 postvaccination from pigs receiving 106 pfu of BA71ΔCD2 were used. Undet: Undetectable. (XLSX) [file ppat.1010931.s010.xlsx]

## Sheet: S1_Table
S1 Table. Pigs vaccinated with BA71ΔCD2 do not show viral DNA neither in serum nor in whole blood. The table shows genomic equivalent copies (GEC)/ml assessed by qPCR assay targeting the ASFV PK gene. Samples obtained at day 0, 14 and 21 postvaccination from pigs receiving 106 pfu of BA71ΔCD2 were used. Undet: Undetectable.
	0 dpv		14 dpv		21 dpv (0 dpc)
	Serum	Whole blood	Serum	Whole blood	Serum	Whole blood
BA71ΔCD2 106 pfu	Undet	Undet	Undet	Undet	Undet	Undet
	Undet	Undet	Undet	Undet	Undet	Undet
	Undet	Undet	Undet	Undet	238	237
	Undet	Undet	Undet	Undet	Undet	Undet
	Undet	Undet	Undet	Undet	Undet	Undet
	Undet	Undet	Undet	Undet	Undet	Undet
