# Supplementary material for: Cross-protection against African swine fever virus upon intranasal vaccination is associated with an adaptive-innate immune crosstalk
Source: PLoS Pathog. 2022 Nov 9;18(11):e1010931. doi: 10.1371/journal.ppat.1010931 (PMC9645615; doi:10.1371/journal.ppat.1010931)
Supplement: S2 Table — The table shows Ct values obtained using Taqman primer/probe sets targeting LacI, only present in the BA71ΔCD2 genome. Serum samples from BA71ΔCD2-vaccinated pigs at days 10 and 13 after Georgia2007/1 challenge were tested. Positive controls of the assay were: 1) nasal swabs samples from BA71ΔCD2-vaccinated pigs at days 7 and 14 postvaccination, and 2) serum from a naïve pig where BA71ΔCD2 was added. (XLSX) [file ppat.1010931.s011.xlsx]

## Sheet: S2_Table
S2 Table. BA71DCD2-vaccinated animals do not show BA71DCD2 replication in sera after Georgia2007/1 challenge. The table shows Ct values obtained using Taqman primer/probe sets targeting LacI, only present in the BA71DCD2 genome. Serum samples from BA71DCD2-vaccinated pigs at days 10 and 13 after Georgia2007/1 challenge were tested. Positive controls of the assay were: 1) nasal swabs samples from …
Sample		Time point	LacI detection		PK detection
			Ct	Positive/Negative	Positive/Negative
Positive controls	Naïve serum with BA71DCD2	0 dpv	31.34	Positive	Positive
	Nasal swabs	7 dpv	34.89	Positive	Positive
		14 dpv	33.1	Positive	Positive
		14 dpv	33.06	Positive	Positive
Serum from BA71DCD2-vaccinated and Georgia2007/1-challenged pigs		10 dpc	Undet	Negative	Positive
			Undet	Negative	Positive
			Undet	Negative	Negative
			Undet	Negative	Negative
			Undet	Negative	Negative
			Undet	Negative	Negative
		13 dpc	Undet	Negative	Positive
			Undet	Negative	Positive
			Undet	Negative	Negative
			Undet	Negative	Negative
			Undet	Negative	Positive
			Undet	Negative	Negative
