# Supplementary material for: Cross-protection against African swine fever virus upon intranasal vaccination is associated with an adaptive-innate immune crosstalk
Source: PLoS Pathog. 2022 Nov 9;18(11):e1010931. doi: 10.1371/journal.ppat.1010931 (PMC9645615; doi:10.1371/journal.ppat.1010931)
Supplement: S3 Table — (XLSX) [file ppat.1010931.s012.xlsx]

## Sheet: S3_Table
S3 Table. GO terms enriched in RNA-seq-derived DE genes from PBMC from unvaccinated animals in vitro stimulated with BA71ΔCD2.
source	term_name	term_id	adjusted_p_value	term_size	intersection_size	fold_enrichment
GO:BP	response to external biotic stimulus	GO:0043207	4.16093e-15	656	33	6.05798
GO:BP	response to other organism	GO:0051707	4.16093e-15	654	33	6.07651
GO:BP	response to biotic stimulus	GO:0009607	5.16037e-15	681	33	5.83559
GO:BP	defense response to virus	GO:0051607	5.16037e-15	128	18	16.9348
GO:BP	defense response to symbiont	GO:0140546	5.16037e-15	128	18	16.9348
GO:BP	response to virus	GO:0009615	6.92414e-15	182	20	13.2335
GO:BP	biological process involved in interspecies interaction between organisms	GO:0044419	8.49483e-15	806	35	5.22939
GO:BP	defense response to other organism	GO:0098542	2.40716e-13	443	26	7.06785
GO:BP	response to external stimulus	GO:0009605	1.48901e-11	1375	40	3.50328
GO:BP	defense response	GO:0006952	7.07893e-11	728	29	4.79716
GO:BP	immune effector process	GO:0002252	7.02097e-10	430	22	6.16129
GO:BP	negative regulation of viral process	GO:0048525	1.48012e-08	45	9	24.0851
GO:BP	regulation of viral process	GO:0050792	1.48012e-08	85	11	15.5844
GO:BP	regulation of biological process involved in symbiotic interaction	GO:0043903	4.02552e-08	94	11	14.0923
GO:BP	response to stress	GO:0006950	4.02552e-08	1951	42	2.59245
GO:BP	regulation of viral life cycle	GO:1903900	6.73322e-08	75	10	16.0567
GO:BP	innate immune response	GO:0045087	1.16739e-07	279	16	6.90611
GO:BP	regulation of response to biotic stimulus	GO:0002831	5.17089e-07	188	13	8.32728
GO:BP	viral life cycle	GO:0019058	3.70115e-06	147	11	9.01142
GO:BP	regulation of innate immune response	GO:0045088	3.70115e-06	115	10	10.4718
GO:BP	immune system process	GO:0002376	4.14114e-06	1419	32	2.71572
GO:BP	viral process	GO:0016032	6.0866e-06	194	12	7.44899
GO:BP	regulation of response to stress	GO:0080134	1.80451e-05	768	22	3.44968
GO:BP	immune response	GO:0006955	2.10956e-05	711	21	3.55687
GO:BP	pattern recognition receptor signaling pathway	GO:0002221	2.96455e-05	112	9	9.67703
GO:BP	regulation of response to external stimulus	GO:0032101	2.98972e-05	541	18	4.00676
GO:BP	biological process involved in symbiotic interaction	GO:0044403	3.03029e-05	229	12	6.3105
GO:BP	response to cytokine	GO:0034097	3.65797e-05	492	17	4.16104
GO:BP	cytoplasmic pattern recognition receptor signaling pathway in response to virus	GO:0039528	3.74525e-05	20	5	30.1063
GO:BP	regulation of defense response	GO:0031347	4.26842e-05	335	14	5.0327
GO:BP	regulation of immune response	GO:0050776	4.49648e-05	390	15	4.63174
GO:BP	cellular response to virus	GO:0098586	6.53377e-05	41	6	17.6232
GO:BP	regulation of viral genome replication	GO:0045069	6.53377e-05	41	6	17.6232
GO:BP	negative regulation of viral genome replication	GO:0045071	6.79852e-05	23	5	26.1794
GO:BP	positive regulation of response to cytokine stimulus	GO:0060760	8.24246e-05	43	6	16.8035
GO:BP	positive regulation of response to biotic stimulus	GO:0002833	9.21977e-05	99	8	9.73134
GO:BP	regulation of pattern recognition receptor signaling pathway	GO:0062207	0.000109558	71	7	11.8729
GO:BP	negative regulation of viral release from host cell	GO:1902187	0.000120721	12	4	40.1418
GO:BP	positive regulation of response to external stimulus	GO:0032103	0.00015676	229	11	5.78462
GO:BP	regulation of RIG-I signaling pathway	GO:0039535	0.000160661	13	4	37.0539
GO:BP	regulation of response to stimulus	GO:0048583	0.000160661	2261	38	2.02395
GO:BP	intrinsic apoptotic signaling pathway in response to DNA damage by p53 class mediator	GO:0042771	0.000222663	30	5	20.0709
GO:BP	positive regulation of response to stimulus	GO:0048584	0.000273694	1247	26	2.51087
GO:BP	regulation of viral-induced cytoplasmic pattern recognition receptor signaling pathway	GO:0039531	0.000282078	15	4	32.1134
GO:BP	regulation of immune effector process	GO:0002697	0.000304262	249	11	5.31999
GO:BP	regulation of immune system process	GO:0002682	0.000313586	802	20	3.00312
GO:BP	regulation of DNA repair	GO:0006282	0.000360427	88	7	9.57928
GO:BP	cellular response to DNA damage stimulus	GO:0006974	0.000360427	478	15	3.77904
GO:BP	cytoplasmic pattern recognition receptor signaling pathway	GO:0002753	0.00042081	35	5	17.2036
GO:BP	RIG-I signaling pathway	GO:0039529	0.000427349	17	4	28.3354
GO:BP	response to stimulus	GO:0050896	0.000445436	4803	60	1.50438
GO:BP	positive regulation of RIG-I signaling pathway	GO:1900246	0.000450582	6	3	60.2126
GO:BP	ISG15-protein conjugation	GO:0032020	0.000450582	6	3	60.2126
GO:BP	regulation of double-strand break repair	GO:2000779	0.000474906	62	6	11.6541
GO:BP	negative regulation of innate immune response	GO:0045824	0.000568435	38	5	15.8454
GO:BP	type I interferon production	GO:0032606	0.000582393	65	6	11.1162
GO:BP	regulation of type I interferon production	GO:0032479	0.000582393	65	6	11.1162
GO:BP	regulation of response to cytokine stimulus	GO:0060759	0.000582393	97	7	8.69048
GO:BP	MDA-5 signaling pathway	GO:0039530	0.000704074	7	3	51.6108
GO:BP	cellular response to organic substance	GO:0071310	0.000782644	1347	26	2.32447
GO:BP	viral genome replication	GO:0019079	0.000782644	69	6	10.4718
GO:BP	regulation of viral release from host cell	GO:1902186	0.000844948	21	4	22.9381
GO:BP	response to organic substance	GO:0010033	0.000940307	1624	29	2.15045
GO:BP	viral release from host cell	GO:0019076	0.000963995	22	4	21.8955
GO:BP	exit from host cell	GO:0035891	0.000963995	22	4	21.8955
GO:BP	exit from host	GO:0035890	0.000963995	22	4	21.8955
GO:BP	positive regulation of type I interferon production	GO:0032481	0.00108512	45	5	13.3806
GO:BP	regulation of defense response to virus	GO:0050688	0.00132497	47	5	12.8112
GO:BP	protein monoubiquitination	GO:0006513	0.00160223	49	5	12.2883
GO:BP	positive regulation of DNA repair	GO:0045739	0.00174342	50	5	12.0425
GO:BP	regulation of cytokine production	GO:0001817	0.00174693	435	13	3.59892
GO:BP	intrinsic apoptotic signaling pathway by p53 class mediator	GO:0072332	0.00186703	51	5	11.8064
GO:BP	cytokine production	GO:0001816	0.00191004	440	13	3.55802
GO:BP	regulation of DNA topoisomerase (ATP-hydrolyzing) activity	GO:2000371	0.0019978	2	2	120.425
GO:BP	positive regulation of DNA topoisomerase (ATP-hydrolyzing) activity	GO:2000373	0.0019978	2	2	120.425
GO:BP	cellular response to cytokine stimulus	GO:0071345	0.00205887	445	13	3.51804
GO:BP	cellular response to exogenous dsRNA	GO:0071360	0.00248276	11	3	32.8433
GO:BP	regulation of metabolic process	GO:0019222	0.00277198	3794	49	1.55531
GO:BP	positive regulation of pattern recognition receptor signaling pathway	GO:0062208	0.00279732	30	4	16.0567
GO:BP	cellular response to stimulus	GO:0051716	0.00279732	4026	51	1.52551
GO:BP	positive regulation of double-strand break repair	GO:2000781	0.00279732	30	4	16.0567
GO:BP	positive regulation of double-strand break repair via nonhomologous end joining	GO:2001034	0.00308984	12	3	30.1063
GO:BP	positive regulation of defense response	GO:0031349	0.00316265	134	7	6.29087
GO:BP	regulation of signaling	GO:0023051	0.00346209	1956	31	1.90858
GO:BP	negative regulation of immune response	GO:0050777	0.00363257	96	6	7.52658
GO:BP	positive regulation of DNA metabolic process	GO:0051054	0.00383729	139	7	6.06458
GO:BP	positive regulation of signal transduction	GO:0009967	0.0039173	920	19	2.48704
GO:BP	negative regulation of response to biotic stimulus	GO:0002832	0.0039173	62	5	9.71172
GO:BP	positive regulation of cell communication	GO:0010647	0.00446367	1011	20	2.3823
GO:BP	maintenance of protein location in nucleus	GO:0051457	0.0045516	14	3	25.8054
GO:BP	intracellular receptor signaling pathway	GO:0030522	0.0045516	144	7	5.85401
GO:BP	positive regulation of signaling	GO:0023056	0.00455496	1015	20	2.37291
GO:BP	modification-dependent macromolecule catabolic process	GO:0043632	0.00465701	304	10	3.96136
GO:BP	positive regulation of MDA-5 signaling pathway	GO:1900245	0.00465701	3	2	80.2835
GO:BP	regulation of isomerase activity	GO:0010911	0.00465701	3	2	80.2835
GO:BP	positive regulation of isomerase activity	GO:0010912	0.00465701	3	2	80.2835
GO:BP	response to type I interferon	GO:0034340	0.00483388	36	4	13.3806
GO:BP	positive regulation of immune system process	GO:0002684	0.00491873	498	13	3.14363
GO:BP	regulation of signal transduction	GO:0009966	0.00497859	1728	28	1.95134
GO:BP	double-strand break repair	GO:0006302	0.005073	149	7	5.65756
GO:BP	cellular response to dsRNA	GO:0071359	0.00509546	15	3	24.0851
GO:BP	positive regulation of cytokine-mediated signaling pathway	GO:0001961	0.00512165	37	4	13.0189
GO:BP	intrinsic apoptotic signaling pathway in response to DNA damage	GO:0008630	0.00518512	68	5	8.8548
GO:BP	intracellular signal transduction	GO:0035556	0.00539239	1291	23	2.14545
GO:BP	regulation of response to DNA damage stimulus	GO:2001020	0.00546039	152	7	5.5459
GO:BP	response to interferon-beta	GO:0035456	0.00588421	16	3	22.5797
GO:BP	positive regulation of interferon-alpha production	GO:0032727	0.00588421	16	3	22.5797
GO:BP	regulation of interferon-beta production	GO:0032648	0.00589382	39	4	12.3513
GO:BP	interferon-beta production	GO:0032608	0.00589382	39	4	12.3513
GO:BP	regulation of macromolecule metabolic process	GO:0060255	0.00593149	3496	45	1.5501
GO:BP	regulation of cell communication	GO:0010646	0.00600296	1948	30	1.8546
GO:BP	DNA repair	GO:0006281	0.00611336	262	9	4.13675
GO:BP	positive regulation of response to DNA damage stimulus	GO:2001022	0.00612674	72	5	8.36287
GO:BP	positive regulation of innate immune response	GO:0045089	0.00612674	72	5	8.36287
GO:BP	regulation of viral entry into host cell	GO:0046596	0.00655128	17	3	21.2515
GO:BP	sphingoid metabolic process	GO:0046519	0.00655128	17	3	21.2515
GO:BP	regulation of cellular process	GO:0050794	0.00670457	6342	68	1.29122
GO:BP	interferon-alpha production	GO:0032607	0.0089916	19	3	19.0145
GO:BP	regulation of interferon-alpha production	GO:0032647	0.0089916	19	3	19.0145
GO:BP	cellular response to stress	GO:0033554	0.00986604	1098	20	2.19354
GO:BP	positive regulation of DNA-binding transcription factor activity	GO:0051091	0.0100148	172	7	4.90103
GO:BP	negative regulation of response to external stimulus	GO:0032102	0.0103718	227	8	4.24406
GO:BP	organic substance metabolic process	GO:0071704	0.0103718	6016	65	1.30114
GO:BP	signaling	GO:0023052	0.0107308	3376	43	1.53385
GO:BP	regulation of DNA metabolic process	GO:0051052	0.0107308	229	8	4.207
GO:BP	positive regulation of defense response to virus by host	GO:0002230	0.0114261	21	3	17.2036
GO:BP	regulation of double-strand break repair via nonhomologous end joining	GO:2001032	0.0114261	21	3	17.2036
GO:BP	signal transduction	GO:0007165	0.0129472	3082	40	1.56295
GO:BP	maintenance of protein localization in organelle	GO:0072595	0.0129472	22	3	16.4216
GO:BP	cell communication	GO:0007154	0.013109	3412	43	1.51767
GO:BP	regulation of cytokine-mediated signaling pathway	GO:0001959	0.0134563	88	5	6.84235
GO:BP	modification-dependent protein catabolic process	GO:0019941	0.0140542	301	9	3.60076
GO:BP	regulation of I-kappaB kinase/NF-kappaB signaling	GO:0043122	0.0140542	134	6	5.39218
GO:BP	modulation by symbiont of entry into host	GO:0052372	0.014248	23	3	15.7076
GO:BP	signal transduction by p53 class mediator	GO:0072331	0.0144599	90	5	6.69029
GO:BP	positive regulation of cellular process	GO:0048522	0.015028	3439	43	1.50575
GO:BP	small RNA loading onto RISC	GO:0070922	0.0156549	6	2	40.1418
GO:BP	cellular response to chemical stimulus	GO:0070887	0.0156549	1699	26	1.84288
GO:BP	regulation of MDA-5 signaling pathway	GO:0039533	0.0156549	6	2	40.1418
GO:BP	negative regulation of defense response	GO:0031348	0.0156549	138	6	5.23588
GO:BP	macromolecule metabolic process	GO:0043170	0.0156549	5210	58	1.34063
GO:BP	positive regulation of immune effector process	GO:0002699	0.016458	140	6	5.16108
GO:BP	regulation of intracellular signal transduction	GO:1902531	0.0185822	914	17	2.23986
GO:BP	protein ADP-ribosylation	GO:0006471	0.0191182	26	3	13.8952
GO:BP	negative regulation of immune system process	GO:0002683	0.0200475	258	8	3.73412
GO:BP	movement in host environment	GO:0052126	0.0201347	58	4	8.30519
GO:BP	negative regulation of RIG-I signaling pathway	GO:0039536	0.0206621	7	2	34.4072
GO:BP	regulation of defense response to virus by host	GO:0050691	0.0206621	27	3	13.3806
GO:BP	positive regulation of chromatin binding	GO:0035563	0.0206621	7	2	34.4072
GO:BP	metabolic process	GO:0008152	0.0206859	6297	66	1.2622
GO:BP	response to bacterium	GO:0009617	0.0221141	327	9	3.31446
GO:BP	I-kappaB kinase/NF-kappaB signaling	GO:0007249	0.0225466	151	6	4.78511
GO:BP	positive regulation of interferon-beta production	GO:0032728	0.0225466	28	3	12.9027
GO:BP	regulation of biological process	GO:0050789	0.0227751	6724	69	1.23577
GO:BP	negative regulation of gene expression	GO:0010629	0.0238586	543	12	2.66133
GO:BP	positive regulation of biological process	GO:0048518	0.0243992	3760	45	1.44126
GO:BP	protein mono-ADP-ribosylation	GO:0140289	0.0249201	8	2	30.1063
GO:BP	cellular protein modification process	GO:0006464	0.0249201	2063	29	1.69284
GO:BP	macromolecule modification	GO:0043412	0.0249201	2164	30	1.66948
GO:BP	RNA interference	GO:0016246	0.0249201	8	2	30.1063
GO:BP	positive regulation of cytokine production	GO:0001819	0.0249201	272	8	3.54192
GO:BP	positive regulation of molecular function	GO:0044093	0.0249201	866	16	2.22495
GO:BP	protein modification process	GO:0036211	0.0249201	2063	29	1.69284
GO:BP	response to exogenous dsRNA	GO:0043330	0.0255932	30	3	12.0425
GO:BP	cellular protein catabolic process	GO:0044257	0.0267654	409	10	2.94438
GO:BP	regulation of cellular response to stress	GO:0080135	0.0273331	411	10	2.93006
GO:BP	maintenance of protein location in cell	GO:0032507	0.0273331	31	3	11.6541
GO:BP	type I interferon signaling pathway	GO:0060337	0.0273331	31	3	11.6541
GO:BP	cellular response to type I interferon	GO:0071357	0.0273331	31	3	11.6541
GO:BP	positive regulation of intracellular signal transduction	GO:1902533	0.0294565	563	12	2.56679
GO:BP	toll-like receptor 7 signaling pathway	GO:0034154	0.0301944	9	2	26.7612
GO:BP	negative regulation of viral-induced cytoplasmic pattern recognition receptor signaling pathway	GO:0039532	0.0301944	9	2	26.7612
GO:BP	cellular macromolecule catabolic process	GO:0044265	0.0302511	566	12	2.55319
GO:BP	positive regulation of immune response	GO:0050778	0.0305626	284	8	3.39226
GO:BP	DNA metabolic process	GO:0006259	0.0318693	495	11	2.67612
GO:BP	response to dsRNA	GO:0043331	0.0373135	35	3	10.3222
GO:BP	protein localization to nucleus	GO:0034504	0.0375426	172	6	4.20088
GO:BP	nitrogen compound metabolic process	GO:0006807	0.0383049	5284	57	1.29906
GO:BP	regulation of cellular catabolic process	GO:0031329	0.0392363	436	10	2.76205
GO:BP	cell death	GO:0008219	0.0417867	1096	18	1.97779
GO:BP	proteolysis involved in cellular protein catabolic process	GO:0051603	0.0417867	369	9	2.9372
GO:BP	protein modification by small protein conjugation	GO:0032446	0.041865	441	10	2.73073
GO:BP	negative regulation of viral entry into host cell	GO:0046597	0.0428918	11	2	21.8955
GO:BP	protein modification by small protein conjugation or removal	GO:0070647	0.0455571	522	11	2.5377
GO:BP	negative regulation of metabolic process	GO:0009892	0.046423	1767	25	1.70381
GO:BP	regulation of catabolic process	GO:0009894	0.0470644	525	11	2.5232
GO:BP	negative regulation of biological process	GO:0048519	0.0474379	3231	39	1.4536
GO:BP	negative regulation of viral life cycle	GO:1903901	0.0487936	12	2	20.0709
GO:BP	regulation of response to interferon-gamma	GO:0060330	0.0487936	12	2	20.0709
GO:BP	cellular response to interferon-beta	GO:0035458	0.0487936	12	2	20.0709
GO:BP	regulation of interferon-gamma-mediated signaling pathway	GO:0060334	0.0487936	12	2	20.0709
GO:BP	negative regulation of interleukin-1 beta production	GO:0032691	0.0487936	12	2	20.0709
GO:BP	viral entry into host cell	GO:0046718	0.0490931	40	3	9.0319
GO:BP	positive regulation of viral process	GO:0048524	0.0490931	40	3	9.0319
GO:BP	double-strand break repair via nonhomologous end joining	GO:0006303	0.0490931	40	3	9.0319
GO:BP	organonitrogen compound metabolic process	GO:1901564	0.0490931	3465	41	1.42495
