# Supplementary material for: Cross-protection against African swine fever virus upon intranasal vaccination is associated with an adaptive-innate immune crosstalk
Source: PLoS Pathog. 2022 Nov 9;18(11):e1010931. doi: 10.1371/journal.ppat.1010931 (PMC9645615; doi:10.1371/journal.ppat.1010931)
Supplement: S4 Table — (XLSX) [file ppat.1010931.s013.xlsx]

## Sheet: S4_Table
S4 Table. GO terms enriched in RNA-seq-derived DE genes from PBMC from vaccinated animals in vitro stimulated with BA71ΔCD2.
source	term_name	term_id	adjusted_p_value	term_size	intersection_size	fold_enrichment
GO:BP	response to stress	GO:0006950	3.89597e-19	1951	395	1.54267
GO:BP	immune system process	GO:0002376	1.03607e-18	1419	308	1.65387
GO:BP	response to biotic stimulus	GO:0009607	6.96759e-18	681	178	1.99162
GO:BP	response to other organism	GO:0051707	1.33893e-17	654	172	2.00394
GO:BP	response to external biotic stimulus	GO:0043207	1.52024e-17	656	172	1.99783
GO:BP	regulation of response to stimulus	GO:0048583	2.6043e-17	2261	433	1.45922
GO:BP	regulation of response to stress	GO:0080134	3.90074e-17	768	191	1.89499
GO:BP	defense response	GO:0006952	4.00767e-16	728	181	1.89444
GO:BP	biological process involved in interspecies interaction between organisms	GO:0044419	7.43749e-16	806	194	1.83401
GO:BP	negative regulation of biological process	GO:0048519	2.49114e-15	3231	565	1.33243
GO:BP	immune effector process	GO:0002252	2.49114e-15	430	123	2.17957
GO:BP	immune response	GO:0006955	1.85028e-14	711	173	1.854
GO:BP	regulation of metabolic process	GO:0019222	3.43028e-14	3794	638	1.28132
GO:BP	response to external stimulus	GO:0009605	3.59189e-14	1375	283	1.56826
GO:BP	negative regulation of metabolic process	GO:0009892	4.31025e-14	1767	344	1.48339
GO:BP	defense response to other organism	GO:0098542	1.52958e-13	443	121	2.08121
GO:BP	positive regulation of response to stimulus	GO:0048584	1.52958e-13	1247	260	1.5887
GO:BP	negative regulation of cellular process	GO:0048523	1.88562e-13	2973	519	1.33017
GO:BP	regulation of immune system process	GO:0002682	5.66928e-13	802	184	1.74815
GO:BP	negative regulation of macromolecule metabolic process	GO:0010605	5.66928e-13	1611	315	1.48987
GO:BP	response to organic substance	GO:0010033	5.66928e-13	1624	317	1.48733
GO:BP	regulation of defense response	GO:0031347	8.00021e-13	335	98	2.22903
GO:BP	regulation of cellular metabolic process	GO:0031323	8.00021e-13	3366	571	1.29258
GO:BP	response to cytokine	GO:0034097	8.97993e-13	492	128	1.98234
GO:BP	metabolic process	GO:0008152	1.01339e-12	6297	957	1.15801
GO:BP	regulation of macromolecule metabolic process	GO:0060255	1.19938e-12	3496	588	1.28156
GO:BP	positive regulation of biological process	GO:0048518	3.48423e-12	3760	622	1.26048
GO:BP	organic substance metabolic process	GO:0071704	3.48423e-12	6016	919	1.16397
GO:BP	response to virus	GO:0009615	4.57467e-12	182	64	2.67943
GO:BP	macromolecule metabolic process	GO:0043170	4.57467e-12	5210	815	1.19194
GO:BP	immune system development	GO:0002520	4.8026e-12	660	156	1.801
GO:BP	regulation of primary metabolic process	GO:0080090	5.45954e-12	3243	549	1.28991
GO:BP	negative regulation of cellular metabolic process	GO:0031324	9.85853e-12	1493	291	1.48514
GO:BP	primary metabolic process	GO:0044238	1.20155e-11	5578	860	1.17477
GO:BP	cellular macromolecule metabolic process	GO:0044260	1.20155e-11	4433	710	1.22038
GO:BP	cellular response to biotic stimulus	GO:0071216	1.37786e-11	122	49	3.06035
GO:BP	cellular metabolic process	GO:0044237	1.37786e-11	5769	884	1.16758
GO:BP	regulation of nitrogen compound metabolic process	GO:0051171	1.57721e-11	3141	532	1.29056
GO:BP	cellular response to organic substance	GO:0071310	1.67144e-11	1347	267	1.51035
GO:BP	regulation of immune response	GO:0050776	1.83751e-11	390	105	2.05144
GO:BP	cell activation	GO:0001775	1.83751e-11	592	142	1.82768
GO:BP	nitrogen compound metabolic process	GO:0006807	2.46692e-11	5284	820	1.18246
GO:BP	intracellular signal transduction	GO:0035556	3.05128e-11	1291	257	1.51684
GO:BP	cellular response to molecule of bacterial origin	GO:0071219	3.66798e-11	105	44	3.19299
GO:BP	I-kappaB kinase/NF-kappaB signaling	GO:0007249	4.12958e-11	151	55	2.77536
GO:BP	cellular response to chemical stimulus	GO:0070887	5.28053e-11	1699	319	1.43064
GO:BP	defense response to virus	GO:0051607	9.09761e-11	128	49	2.91689
GO:BP	defense response to symbiont	GO:0140546	9.09761e-11	128	49	2.91689
GO:BP	response to stimulus	GO:0050896	1.17547e-10	4803	753	1.19458
GO:BP	adaptive immune response based on somatic recombination of immune receptors built from immunoglobulin superfamily domains	GO:0002460	1.33634e-10	164	57	2.64829
GO:BP	regulation of cytokine production	GO:0001817	1.35519e-10	435	111	1.94432
GO:BP	positive regulation of cellular process	GO:0048522	1.37914e-10	3439	568	1.25849
GO:BP	adaptive immune response	GO:0002250	1.37914e-10	187	62	2.5263
GO:BP	regulation of response to external stimulus	GO:0032101	1.47455e-10	541	130	1.83097
GO:BP	response to molecule of bacterial origin	GO:0002237	1.58061e-10	156	55	2.68641
GO:BP	negative regulation of nitrogen compound metabolic process	GO:0051172	1.63982e-10	1370	266	1.47943
GO:BP	protein modification process	GO:0036211	2.42471e-10	2063	370	1.36659
GO:BP	cellular response to cytokine stimulus	GO:0071345	2.42471e-10	445	112	1.91775
GO:BP	cellular protein modification process	GO:0006464	2.42471e-10	2063	370	1.36659
GO:BP	cell death	GO:0008219	2.43454e-10	1096	222	1.54339
GO:BP	cytokine production	GO:0001816	2.52087e-10	440	111	1.92223
GO:BP	hematopoietic or lymphoid organ development	GO:0048534	3.59234e-10	617	142	1.75363
GO:BP	programmed cell death	GO:0012501	3.76893e-10	1020	209	1.56128
GO:BP	cellular response to lipopolysaccharide	GO:0071222	3.96522e-10	100	41	3.12405
GO:BP	hemopoiesis	GO:0030097	4.77817e-10	585	136	1.7714
GO:BP	cellular response to stimulus	GO:0051716	6.9608e-10	4026	644	1.21884
GO:BP	macromolecule modification	GO:0043412	8.26719e-10	2164	382	1.34506
GO:BP	regulation of biological process	GO:0050789	8.68696e-10	6724	993	1.12527
GO:BP	cytokine-mediated signaling pathway	GO:0019221	9.88958e-10	210	65	2.35846
GO:BP	apoptotic process	GO:0006915	1.06899e-09	982	201	1.55962
GO:BP	cellular response to oxygen-containing compound	GO:1901701	1.09206e-09	592	136	1.75046
GO:BP	regulation of cell death	GO:0010941	1.31384e-09	898	187	1.58672
GO:BP	regulation of signaling	GO:0023051	1.45482e-09	1956	350	1.36343
GO:BP	innate immune response	GO:0045087	2.35825e-09	279	78	2.13022
GO:BP	regulation of gene expression	GO:0010468	2.39019e-09	2625	446	1.29461
GO:BP	cellular response to stress	GO:0033554	2.45173e-09	1098	218	1.51282
GO:BP	leukocyte activation	GO:0045321	2.49325e-09	530	124	1.78271
GO:BP	response to lipopolysaccharide	GO:0032496	3.0533e-09	145	50	2.62746
GO:BP	regulation of cell communication	GO:0010646	3.16028e-09	1948	347	1.3573
GO:BP	positive regulation of I-kappaB kinase/NF-kappaB signaling	GO:0043123	3.21553e-09	98	39	3.0323
GO:BP	regulation of signal transduction	GO:0009966	3.52116e-09	1728	314	1.38459
GO:BP	positive regulation of metabolic process	GO:0009893	3.7629e-09	2293	397	1.31923
GO:BP	response to oxygen-containing compound	GO:1901700	4.04694e-09	764	163	1.62566
GO:BP	regulation of cellular response to stress	GO:0080135	4.28787e-09	411	102	1.891
GO:BP	regulation of programmed cell death	GO:0043067	4.98369e-09	833	174	1.59162
GO:BP	lymphocyte activation	GO:0046649	5.08913e-09	440	107	1.85296
GO:BP	regulation of I-kappaB kinase/NF-kappaB signaling	GO:0043122	5.48886e-09	134	47	2.67256
GO:BP	regulation of inflammatory response	GO:0050727	8.49944e-09	201	61	2.31243
GO:BP	organonitrogen compound metabolic process	GO:1901564	9.40492e-09	3465	560	1.23146
GO:BP	regulation of DNA-binding transcription factor activity	GO:0051090	9.41065e-09	277	76	2.09059
GO:BP	protein modification by small protein conjugation or removal	GO:0070647	1.49791e-08	522	120	1.75164
GO:BP	protein metabolic process	GO:0019538	1.72221e-08	3002	494	1.25386
GO:BP	regulation of adaptive immune response	GO:0002819	1.72221e-08	116	42	2.75883
GO:BP	cellular catabolic process	GO:0044248	1.95564e-08	1054	207	1.49646
GO:BP	regulation of apoptotic process	GO:0042981	2.02219e-08	805	167	1.58072
GO:BP	regulation of lymphocyte activation	GO:0051249	2.18535e-08	282	76	2.05352
GO:BP	cellular response to lipid	GO:0071396	2.18535e-08	282	76	2.05352
GO:BP	T cell activation	GO:0042110	2.25368e-08	298	79	2.01997
GO:BP	catabolic process	GO:0009056	3.45551e-08	1215	231	1.44867
GO:BP	positive regulation of cellular metabolic process	GO:0031325	4.9509e-08	2000	348	1.32582
GO:BP	positive regulation of cytokine production	GO:0001819	5.83919e-08	272	73	2.04498
GO:BP	regulation of nucleobase-containing compound metabolic process	GO:0019219	6.6004e-08	2163	371	1.30693
GO:BP	biological regulation	GO:0065007	6.68111e-08	7142	1033	1.10208
GO:BP	programmed necrotic cell death	GO:0097300	7.0739e-08	35	20	4.35408
GO:BP	leukocyte differentiation	GO:0002521	7.0739e-08	376	92	1.86438
GO:BP	regulation of cellular process	GO:0050794	7.72615e-08	6342	933	1.12096
GO:BP	regulation of intracellular signal transduction	GO:1902531	8.26844e-08	914	182	1.51726
GO:BP	regulation of cell activation	GO:0050865	9.39046e-08	356	88	1.88351
GO:BP	heterocycle metabolic process	GO:0046483	9.52019e-08	2965	484	1.24381
GO:BP	positive regulation of immune system process	GO:0002684	9.90764e-08	498	113	1.72895
GO:BP	cellular protein metabolic process	GO:0044267	1.13662e-07	2663	441	1.26183
GO:BP	nucleobase-containing compound metabolic process	GO:0006139	1.22546e-07	2906	475	1.24547
GO:BP	cellular aromatic compound metabolic process	GO:0006725	1.68382e-07	2998	487	1.23775
GO:BP	organic cyclic compound metabolic process	GO:1901360	1.68382e-07	3113	503	1.23118
GO:BP	positive regulation of defense response	GO:0031349	1.85344e-07	134	44	2.50197
GO:BP	response to lipid	GO:0033993	1.95457e-07	367	89	1.84781
GO:BP	protein modification by small protein conjugation	GO:0032446	2.09332e-07	441	102	1.76236
GO:BP	regulation of cellular catabolic process	GO:0031329	2.28019e-07	436	101	1.7651
GO:BP	regulation of response to biotic stimulus	GO:0002831	2.34335e-07	188	55	2.22915
GO:BP	regulation of adaptive immune response based on somatic recombination of immune receptors built from immunoglobulin superfamily domains	GO:0002822	2.46122e-07	108	38	2.68098
GO:BP	phosphate-containing compound metabolic process	GO:0006796	2.86938e-07	1603	285	1.35471
GO:BP	regulation of cellular biosynthetic process	GO:0031326	3.05593e-07	2185	370	1.29028
GO:BP	protein catabolic process	GO:0030163	3.07711e-07	520	115	1.68511
GO:BP	leukocyte cell-cell adhesion	GO:0007159	3.15151e-07	220	61	2.11272
GO:BP	regulation of T cell activation	GO:0050863	3.38315e-07	195	56	2.1882
GO:BP	phosphorus metabolic process	GO:0006793	3.41953e-07	1613	286	1.35103
GO:BP	positive regulation of macromolecule metabolic process	GO:0010604	4.24439e-07	2129	361	1.29201
GO:BP	regulation of response to cytokine stimulus	GO:0060759	4.4711e-07	97	35	2.74935
GO:BP	regulation of leukocyte activation	GO:0002694	4.76279e-07	335	82	1.86511
GO:BP	mononuclear cell differentiation	GO:1903131	4.86718e-07	286	73	1.94487
GO:BP	regulation of catabolic process	GO:0009894	5.14835e-07	525	115	1.66906
GO:BP	organic substance catabolic process	GO:1901575	5.80401e-07	1009	193	1.45747
GO:BP	T cell differentiation	GO:0030217	5.93708e-07	183	53	2.20678
GO:BP	positive regulation of intracellular signal transduction	GO:1902533	6.53436e-07	563	121	1.63761
GO:BP	CD4-positive, alpha-beta T cell activation	GO:0035710	6.81967e-07	65	27	3.16508
GO:BP	necrotic cell death	GO:0070265	6.81967e-07	39	20	3.90751
GO:BP	pattern recognition receptor signaling pathway	GO:0002221	6.83637e-07	112	38	2.58523
GO:BP	regulation of cellular protein metabolic process	GO:0032268	6.93413e-07	1371	248	1.37831
GO:BP	inflammatory response	GO:0006954	6.93413e-07	327	80	1.86413
GO:BP	negative regulation of response to stimulus	GO:0048585	8.17005e-07	1014	193	1.45029
GO:BP	cellular macromolecule catabolic process	GO:0044265	8.59315e-07	566	121	1.62893
GO:BP	negative regulation of nucleobase-containing compound metabolic process	GO:0045934	8.59347e-07	919	178	1.47584
GO:BP	positive regulation of response to cytokine stimulus	GO:0060760	8.59347e-07	43	21	3.72122
GO:BP	negative regulation of immune system process	GO:0002683	8.74156e-07	258	67	1.97874
GO:BP	regulation of molecular function	GO:0065009	9.1708e-07	1496	266	1.35483
GO:BP	positive regulation of signal transduction	GO:0009967	9.1708e-07	920	178	1.47423
GO:BP	positive regulation of inflammatory response	GO:0050729	9.27029e-07	62	26	3.19533
GO:BP	regulation of biosynthetic process	GO:0009889	9.77389e-07	2223	372	1.27508
GO:BP	cellular protein catabolic process	GO:0044257	9.79159e-07	409	94	1.75121
GO:BP	regulation of protein metabolic process	GO:0051246	1.02437e-06	1478	263	1.35586
GO:BP	regulation of cell-cell adhesion	GO:0022407	1.0418e-06	254	66	1.97991
GO:BP	protein ubiquitination	GO:0016567	1.15857e-06	399	92	1.75691
GO:BP	positive regulation of cell death	GO:0010942	1.21949e-06	326	79	1.84648
GO:BP	regulation of mononuclear cell proliferation	GO:0032944	1.22496e-06	138	43	2.37423
GO:BP	regulation of RNA biosynthetic process	GO:2001141	1.25608e-06	1841	316	1.30788
GO:BP	positive regulation of response to external stimulus	GO:0032103	1.2997e-06	229	61	2.02968
GO:BP	regulation of transcription, DNA-templated	GO:0006355	1.38303e-06	1836	315	1.30729
GO:BP	cell activation involved in immune response	GO:0002263	1.40459e-06	168	49	2.22239
GO:BP	regulation of cellular macromolecule biosynthetic process	GO:2000112	1.4233e-06	2085	351	1.28273
GO:BP	nucleic acid metabolic process	GO:0090304	1.44001e-06	2697	438	1.23745
GO:BP	aromatic compound biosynthetic process	GO:0019438	1.4501e-06	2169	363	1.27521
GO:BP	macromolecule catabolic process	GO:0009057	1.56212e-06	689	140	1.54826
GO:BP	positive regulation of immune response	GO:0050778	1.56212e-06	284	71	1.90491
GO:BP	regulation of macromolecule biosynthetic process	GO:0010556	1.63951e-06	2102	353	1.27961
GO:BP	regulation of nucleic acid-templated transcription	GO:1903506	1.66349e-06	1840	315	1.30445
GO:BP	negative regulation of cellular biosynthetic process	GO:0031327	1.68162e-06	929	178	1.45995
GO:BP	proteolysis involved in cellular protein catabolic process	GO:0051603	1.83491e-06	369	86	1.77585
GO:BP	negative regulation of transcription, DNA-templated	GO:0045892	1.87531e-06	791	156	1.50273
GO:BP	regulation of leukocyte cell-cell adhesion	GO:1903037	1.89495e-06	190	53	2.12548
GO:BP	mononuclear cell proliferation	GO:0032943	1.96909e-06	175	50	2.17704
GO:BP	lymphocyte differentiation	GO:0030098	1.98933e-06	248	64	1.96636
GO:BP	heterocycle biosynthetic process	GO:0018130	1.98933e-06	2162	361	1.27229
GO:BP	regulation of lymphocyte proliferation	GO:0050670	2.11023e-06	136	42	2.35312
GO:BP	negative regulation of innate immune response	GO:0045824	2.11433e-06	38	19	3.80982
GO:BP	positive regulation of apoptotic process	GO:0043065	2.1309e-06	292	72	1.87881
GO:BP	negative regulation of nucleic acid-templated transcription	GO:1903507	2.30928e-06	794	156	1.49706
GO:BP	negative regulation of RNA biosynthetic process	GO:1902679	2.30928e-06	794	156	1.49706
GO:BP	leukocyte activation involved in immune response	GO:0002366	2.32534e-06	166	48	2.20327
GO:BP	positive regulation of NF-kappaB transcription factor activity	GO:0051092	2.49615e-06	95	33	2.64682
GO:BP	negative regulation of biosynthetic process	GO:0009890	2.6231e-06	942	179	1.44789
GO:BP	negative regulation of cellular macromolecule biosynthetic process	GO:2000113	2.65194e-06	891	171	1.46235
GO:BP	regulation of leukocyte proliferation	GO:0070663	2.69697e-06	147	44	2.28071
GO:BP	nucleobase-containing compound biosynthetic process	GO:0034654	2.99101e-06	2129	355	1.27054
GO:BP	positive regulation of programmed cell death	GO:0043068	3.1098e-06	306	74	1.84266
GO:BP	negative regulation of immune response	GO:0050777	3.22329e-06	96	33	2.61925
GO:BP	regulation of protein modification process	GO:0031399	3.29408e-06	984	185	1.43255
GO:BP	lymphocyte proliferation	GO:0046651	3.2984e-06	173	49	2.15816
GO:BP	CD4-positive, alpha-beta T cell differentiation	GO:0043367	3.42039e-06	54	23	3.2454
GO:BP	negative regulation of response to biotic stimulus	GO:0002832	3.45862e-06	62	25	3.07243
GO:BP	regulation of innate immune response	GO:0045088	3.72891e-06	115	37	2.45154
GO:BP	proteolysis	GO:0006508	3.76361e-06	845	163	1.46982
GO:BP	apoptotic signaling pathway	GO:0097190	3.78775e-06	393	89	1.72557
GO:BP	regulation of RNA metabolic process	GO:0051252	3.93163e-06	1996	335	1.27885
GO:BP	regulation of cytokine-mediated signaling pathway	GO:0001959	3.99602e-06	88	31	2.68419
GO:BP	negative regulation of macromolecule biosynthetic process	GO:0010558	3.99602e-06	897	171	1.45257
GO:BP	regulation of phosphorylation	GO:0042325	4.23142e-06	796	155	1.48372
GO:BP	response to type I interferon	GO:0034340	4.238e-06	36	18	3.80982
GO:BP	leukocyte proliferation	GO:0070661	4.27518e-06	190	52	2.08537
GO:BP	gene expression	GO:0010467	4.32793e-06	3199	504	1.20047
GO:BP	regulation of immune effector process	GO:0002697	4.78434e-06	249	63	1.92786
GO:BP	intrinsic apoptotic signaling pathway	GO:0097193	4.88751e-06	196	53	2.06041
GO:BP	response to bacterium	GO:0009617	5.05466e-06	327	77	1.79423
GO:BP	regulation of hemopoiesis	GO:1903706	5.15315e-06	255	64	1.91238
GO:BP	alpha-beta T cell activation	GO:0046631	5.74063e-06	103	34	2.51522
GO:BP	RNA biosynthetic process	GO:0032774	6.08209e-06	1922	323	1.28051
GO:BP	response to interferon-gamma	GO:0034341	6.25433e-06	68	26	2.91339
GO:BP	positive regulation of DNA-binding transcription factor activity	GO:0051091	6.6305e-06	172	48	2.12641
GO:BP	phosphorylation	GO:0016310	6.76364e-06	1139	207	1.38478
GO:BP	positive regulation of signaling	GO:0023056	6.93223e-06	1015	188	1.41132
GO:BP	organic cyclic compound biosynthetic process	GO:1901362	7.03514e-06	2232	367	1.25287
GO:BP	negative regulation of RNA metabolic process	GO:0051253	7.03866e-06	854	163	1.45433
GO:BP	lymphocyte activation involved in immune response	GO:0002285	7.39762e-06	123	38	2.35403
GO:BP	positive regulation of cell communication	GO:0010647	8.16304e-06	1011	187	1.40937
GO:BP	cellular response to DNA damage stimulus	GO:0006974	8.9042e-06	478	102	1.62595
GO:BP	negative regulation of molecular function	GO:0044092	8.9042e-06	581	119	1.56065
GO:BP	modification-dependent macromolecule catabolic process	GO:0043632	9.56907e-06	304	72	1.80465
GO:BP	positive regulation of nitrogen compound metabolic process	GO:0051173	1.01438e-05	1891	317	1.27733
GO:BP	regulation of mitotic cell cycle	GO:0007346	1.01545e-05	260	64	1.8756
GO:BP	transcription, DNA-templated	GO:0006351	1.01545e-05	1912	320	1.27525
GO:BP	organonitrogen compound catabolic process	GO:1901565	1.01545e-05	663	132	1.51703
GO:BP	myeloid cell differentiation	GO:0030099	1.0721e-05	277	67	1.84302
GO:BP	CD4-positive, alpha-beta T cell differentiation involved in immune response	GO:0002294	1.23699e-05	42	19	3.44698
GO:BP	nucleic acid-templated transcription	GO:0097659	1.23699e-05	1916	320	1.27259
GO:BP	modification-dependent protein catabolic process	GO:0019941	1.31979e-05	301	71	1.79732
GO:BP	necroptotic process	GO:0070266	1.36386e-05	28	15	4.08195
GO:BP	positive regulation of cellular catabolic process	GO:0031331	1.46592e-05	219	56	1.9484
GO:BP	negative regulation of protein modification process	GO:0031400	1.8139e-05	332	76	1.74425
GO:BP	alpha-beta T cell differentiation	GO:0046632	1.8716e-05	76	27	2.70698
GO:BP	alpha-beta T cell activation involved in immune response	GO:0002287	1.88607e-05	43	19	3.36682
GO:BP	alpha-beta T cell differentiation involved in immune response	GO:0002293	1.88607e-05	43	19	3.36682
GO:BP	T cell differentiation involved in immune response	GO:0002292	1.99087e-05	47	20	3.2424
GO:BP	regulation of phosphate metabolic process	GO:0019220	2.06194e-05	908	169	1.41819
GO:BP	regulation of phosphorus metabolic process	GO:0051174	2.06194e-05	908	169	1.41819
GO:BP	lymphocyte mediated immunity	GO:0002449	2.51055e-05	154	43	2.12756
GO:BP	regulation of cell cycle	GO:0051726	2.77738e-05	588	118	1.52911
GO:BP	RNA metabolic process	GO:0016070	2.80945e-05	2397	386	1.22703
GO:BP	positive regulation of mononuclear cell proliferation	GO:0032946	2.82836e-05	82	28	2.60183
GO:BP	type I interferon production	GO:0032606	3.39549e-05	65	24	2.8134
GO:BP	regulation of type I interferon production	GO:0032479	3.39549e-05	65	24	2.8134
GO:BP	positive regulation of cytokine-mediated signaling pathway	GO:0001961	3.64867e-05	37	17	3.50091
GO:BP	regulation of necroptotic process	GO:0060544	3.6846e-05	17	11	4.93035
GO:BP	regulation of lymphocyte differentiation	GO:0045619	3.72756e-05	121	36	2.267
GO:BP	regulation of programmed necrotic cell death	GO:0062098	3.73671e-05	20	12	4.57178
GO:BP	response to nitrogen compound	GO:1901698	3.96512e-05	500	103	1.56965
GO:BP	T-helper cell differentiation	GO:0042093	3.96512e-05	41	18	3.34521
GO:BP	cell surface receptor signaling pathway	GO:0007166	4.05112e-05	1513	258	1.29932
GO:BP	positive regulation of cell-cell adhesion	GO:0022409	4.19976e-05	157	43	2.08691
GO:BP	negative regulation of lymphocyte activation	GO:0051250	4.38949e-05	93	30	2.45795
GO:BP	ubiquitin-dependent protein catabolic process	GO:0006511	4.46122e-05	294	68	1.76236
GO:BP	positive regulation of leukocyte cell-cell adhesion	GO:1903039	4.52995e-05	132	38	2.19353
GO:BP	T cell activation involved in immune response	GO:0002286	4.92459e-05	62	23	2.82664
GO:BP	regulation of pattern recognition receptor signaling pathway	GO:0062207	5.32118e-05	71	25	2.68297
GO:BP	NIK/NF-kappaB signaling	GO:0038061	5.32118e-05	71	25	2.68297
GO:BP	negative regulation of DNA-binding transcription factor activity	GO:0043433	5.32118e-05	113	34	2.29263
GO:BP	regulation of protein modification by small protein conjugation or removal	GO:1903320	5.65009e-05	164	44	2.04429
GO:BP	regulation of leukocyte differentiation	GO:1902105	5.77225e-05	196	50	1.94378
GO:BP	interferon-gamma production	GO:0032609	6.09075e-05	76	26	2.60672
GO:BP	positive regulation of molecular function	GO:0044093	6.09075e-05	866	160	1.40779
GO:BP	regulation of interferon-gamma production	GO:0032649	6.09075e-05	76	26	2.60672
GO:BP	type I interferon signaling pathway	GO:0060337	6.40952e-05	31	15	3.68692
GO:BP	cellular response to type I interferon	GO:0071357	6.40952e-05	31	15	3.68692
GO:BP	negative regulation of transcription by RNA polymerase II	GO:0000122	6.56548e-05	574	114	1.51331
GO:BP	positive regulation of lymphocyte proliferation	GO:0050671	6.77552e-05	81	27	2.53988
GO:BP	response to chemical	GO:0042221	6.77552e-05	2433	388	1.21513
GO:BP	interleukin-6 production	GO:0032635	7.44257e-05	86	28	2.48081
GO:BP	regulation of interleukin-6 production	GO:0032675	7.44257e-05	86	28	2.48081
GO:BP	negative regulation of T cell activation	GO:0050868	7.72746e-05	68	24	2.68928
GO:BP	positive regulation of catabolic process	GO:0009896	7.72746e-05	259	61	1.79459
GO:BP	regulation of interferon-beta production	GO:0032648	8.02751e-05	39	17	3.32138
GO:BP	interferon-beta production	GO:0032608	8.02751e-05	39	17	3.32138
GO:BP	leukocyte mediated immunity	GO:0002443	8.75776e-05	199	50	1.91448
GO:BP	regulation of T cell differentiation	GO:0045580	8.82441e-05	101	31	2.3387
GO:BP	cellular nitrogen compound metabolic process	GO:0034641	9.01056e-05	3366	516	1.16807
GO:BP	tumor necrosis factor superfamily cytokine production	GO:0071706	9.99033e-05	92	29	2.40184
GO:BP	regulation of tumor necrosis factor superfamily cytokine production	GO:1903555	9.99033e-05	92	29	2.40184
GO:BP	B cell activation	GO:0042113	0.000104691	168	44	1.99562
GO:BP	negative regulation of gene expression	GO:0010629	0.00010854	543	108	1.51551
GO:BP	regulation of autophagy	GO:0010506	0.000114411	158	42	2.02547
GO:BP	regulation of interleukin-2 production	GO:0032663	0.000118266	40	17	3.23835
GO:BP	interleukin-2 production	GO:0032623	0.000118266	40	17	3.23835
GO:BP	regulation of T cell proliferation	GO:0042129	0.000134313	103	31	2.29329
GO:BP	G1/S transition of mitotic cell cycle	GO:0000082	0.000134313	103	31	2.29329
GO:BP	positive regulation of lymphocyte activation	GO:0051251	0.000134827	175	45	1.95934
GO:BP	negative regulation of cellular protein metabolic process	GO:0032269	0.00013869	515	103	1.52393
GO:BP	negative regulation of phosphorylation	GO:0042326	0.000140656	247	58	1.78923
GO:BP	regulatory T cell differentiation	GO:0045066	0.000146605	19	11	4.41137
GO:BP	negative regulation of signaling	GO:0023057	0.000146605	854	156	1.39188
GO:BP	positive regulation of leukocyte proliferation	GO:0070665	0.000146605	89	28	2.39719
GO:BP	response to interferon-beta	GO:0035456	0.000152929	16	10	4.76227
GO:BP	regulation of regulatory T cell differentiation	GO:0045589	0.000152929	16	10	4.76227
GO:BP	regulation of protein phosphorylation	GO:0001932	0.000153908	706	133	1.43543
GO:BP	negative regulation of phosphate metabolic process	GO:0045936	0.000153908	317	70	1.68257
GO:BP	negative regulation of phosphorus metabolic process	GO:0010563	0.000153908	317	70	1.68257
GO:BP	positive regulation of gene expression	GO:0010628	0.000157931	668	127	1.44864
GO:BP	negative regulation of cell activation	GO:0050866	0.000161307	124	35	2.1507
GO:BP	negative regulation of cell communication	GO:0010648	0.000169696	850	155	1.38946
GO:BP	negative regulation of signal transduction	GO:0009968	0.000170722	798	147	1.40362
GO:BP	regulation of NIK/NF-kappaB signaling	GO:1901222	0.000183725	58	21	2.75883
GO:BP	protein phosphorylation	GO:0006468	0.000193118	964	172	1.35952
GO:BP	T cell proliferation	GO:0042098	0.000193118	125	35	2.1335
GO:BP	cellular macromolecule biosynthetic process	GO:0034645	0.000199574	2583	405	1.19472
GO:BP	organic substance biosynthetic process	GO:1901576	0.000206518	3105	477	1.17055
GO:BP	regulation of necrotic cell death	GO:0010939	0.000218224	23	12	3.97546
GO:BP	negative regulation of cell death	GO:0060548	0.000218224	571	111	1.48123
GO:BP	positive regulation of interleukin-2 production	GO:0032743	0.000218224	23	12	3.97546
GO:BP	response to organonitrogen compound	GO:0010243	0.000241216	454	92	1.54407
GO:BP	toll-like receptor signaling pathway	GO:0002224	0.000251773	82	26	2.41598
GO:BP	macromolecule biosynthetic process	GO:0009059	0.000255506	2604	407	1.19093
GO:BP	cell-cell adhesion	GO:0098609	0.000281575	419	86	1.56393
GO:BP	negative regulation of leukocyte activation	GO:0002695	0.000288907	112	32	2.17704
GO:BP	regulation of lymphocyte mediated immunity	GO:0002706	0.000288907	107	31	2.20756
GO:BP	negative regulation of protein phosphorylation	GO:0001933	0.000305813	214	51	1.81589
GO:BP	signal transduction	GO:0007165	0.000332361	3082	472	1.16693
GO:BP	intracellular receptor signaling pathway	GO:0030522	0.000345891	144	38	2.01074
GO:BP	organophosphate metabolic process	GO:0019637	0.000348552	446	90	1.53759
GO:BP	cell cycle	GO:0007049	0.00035009	875	157	1.36718
GO:BP	positive regulation of cell activation	GO:0050867	0.000354593	204	49	1.83021
GO:BP	cellular biosynthetic process	GO:0044249	0.000388443	3072	470	1.16576
GO:BP	tumor necrosis factor production	GO:0032640	0.000407084	89	27	2.31158
GO:BP	positive regulation of T cell activation	GO:0050870	0.000407084	119	33	2.11301
GO:BP	regulation of tumor necrosis factor production	GO:0032680	0.000407084	89	27	2.31158
GO:BP	negative regulation of protein kinase activity	GO:0006469	0.000436318	135	36	2.0319
GO:BP	negative regulation of cytokine production	GO:0001818	0.000436318	167	42	1.91632
GO:BP	negative regulation of leukocyte cell-cell adhesion	GO:1903038	0.000436318	75	24	2.43828
GO:BP	positive regulation of autophagy	GO:0010508	0.000436318	75	24	2.43828
GO:BP	negative regulation of protein metabolic process	GO:0051248	0.000466989	556	107	1.46637
GO:BP	regulation of G1/S transition of mitotic cell cycle	GO:2000045	0.000468385	66	22	2.53988
GO:BP	lipopolysaccharide-mediated signaling pathway	GO:0031663	0.000489309	40	16	3.04785
GO:BP	regulation of ATP metabolic process	GO:1903578	0.000533716	53	19	2.73157
GO:BP	positive regulation of protein metabolic process	GO:0051247	0.000549338	896	159	1.35215
GO:BP	proteasomal protein catabolic process	GO:0010498	0.000593543	248	56	1.72056
GO:BP	regulation of type I interferon-mediated signaling pathway	GO:0060338	0.000598315	25	12	3.65743
GO:BP	biosynthetic process	GO:0009058	0.00062554	3152	479	1.15793
GO:BP	negative regulation of viral process	GO:0048525	0.000645589	45	17	2.87853
GO:BP	cellular response to nitrogen compound	GO:1901699	0.000691713	332	70	1.60655
GO:BP	negative regulation of defense response	GO:0031348	0.000706053	138	36	1.98773
GO:BP	positive regulation of interleukin-6 production	GO:0032755	0.000706053	54	19	2.68098
GO:BP	signaling	GO:0023052	0.000707725	3376	509	1.14881
GO:BP	response to organic cyclic compound	GO:0014070	0.000740038	363	75	1.57431
GO:BP	regulation of vitamin D biosynthetic process	GO:0060556	0.000740038	7	6	6.53112
GO:BP	negative regulation of programmed cell death	GO:0043069	0.000758839	531	102	1.46366
GO:BP	intrinsic apoptotic signaling pathway in response to DNA damage	GO:0008630	0.000759224	68	22	2.46518
GO:BP	homeostasis of number of cells	GO:0048872	0.00077286	199	47	1.79961
GO:BP	positive regulation of DNA repair	GO:0045739	0.000783546	50	18	2.74307
GO:BP	regulation of cell adhesion	GO:0030155	0.000789624	450	89	1.50699
GO:BP	cell cycle G1/S phase transition	GO:0044843	0.000849315	113	31	2.09034
GO:BP	positive regulation of leukocyte activation	GO:0002696	0.000874409	200	47	1.79061
GO:BP	regulation of catalytic activity	GO:0050790	0.000878514	1079	185	1.30643
GO:BP	cellular nitrogen compound biosynthetic process	GO:0044271	0.00088256	2538	393	1.17987
GO:BP	positive regulation of miRNA metabolic process	GO:2000630	0.000883084	5	5	7.61964
GO:BP	positive regulation of cellular protein metabolic process	GO:0032270	0.000883084	845	150	1.3526
GO:BP	mitotic cell cycle	GO:0000278	0.00089637	483	94	1.48291
GO:BP	circadian regulation of gene expression	GO:0032922	0.000931037	42	16	2.90272
GO:BP	regulation of CD4-positive, alpha-beta T cell activation	GO:2000514	0.000989238	38	15	3.00775
GO:BP	positive regulation of pattern recognition receptor signaling pathway	GO:0062208	0.000997479	30	13	3.30184
GO:BP	regulation of small molecule metabolic process	GO:0062012	0.00103804	179	43	1.83042
GO:BP	negative regulation of cell-cell adhesion	GO:0022408	0.00104824	104	29	2.12471
GO:BP	regulation of B cell activation	GO:0050864	0.00107355	94	27	2.18862
GO:BP	regulation of kinase activity	GO:0043549	0.00108629	473	92	1.48204
GO:BP	process utilizing autophagic mechanism	GO:0061919	0.00110995	254	56	1.67992
GO:BP	autophagy	GO:0006914	0.00110995	254	56	1.67992
GO:BP	regulation of protein ubiquitination	GO:0031396	0.00114406	136	35	1.96094
GO:BP	regulation of protein kinase activity	GO:0045859	0.00116892	424	84	1.50955
GO:BP	negative regulation of type I interferon production	GO:0032480	0.00118789	16	9	4.28605
GO:BP	regulation of miRNA metabolic process	GO:2000628	0.00120979	10	7	5.33375
GO:BP	response to radiation	GO:0009314	0.00122807	255	56	1.67333
GO:BP	regulation of leukocyte mediated immunity	GO:0002703	0.00124763	142	36	1.93174
GO:BP	negative regulation of NF-kappaB transcription factor activity	GO:0032088	0.00128862	61	20	2.49824
GO:BP	interleukin-1 production	GO:0032612	0.00132937	52	18	2.63757
GO:BP	regulation of interleukin-1 production	GO:0032652	0.00132937	52	18	2.63757
GO:BP	cell communication	GO:0007154	0.00133574	3412	511	1.14116
GO:BP	negative regulation of response to external stimulus	GO:0032102	0.00138053	227	51	1.7119
GO:BP	regulation of multicellular organismal process	GO:0051239	0.00140206	1641	265	1.23047
GO:BP	cytoplasmic pattern recognition receptor signaling pathway	GO:0002753	0.00141413	35	14	3.04785
GO:BP	negative regulation of transferase activity	GO:0051348	0.00144298	165	40	1.84718
GO:BP	regulation of transferase activity	GO:0051338	0.00149309	541	102	1.4366
GO:BP	regulation of cell cycle G1/S phase transition	GO:1902806	0.00150098	76	23	2.30594
GO:BP	negative regulation of kinase activity	GO:0033673	0.00154526	149	37	1.89212
GO:BP	T-helper 17 type immune response	GO:0072538	0.00163268	20	10	3.80982
GO:BP	positive regulation of CD4-positive, alpha-beta T cell activation	GO:2000516	0.00163268	20	10	3.80982
GO:BP	positive regulation of tumor necrosis factor superfamily cytokine production	GO:1903557	0.00171341	53	18	2.5878
GO:BP	positive regulation of interferon-gamma production	GO:0032729	0.00171341	53	18	2.5878
GO:BP	regulation of transcription by RNA polymerase II	GO:0006357	0.00190469	1287	213	1.26106
GO:BP	positive regulation of B cell proliferation	GO:0030890	0.00207042	28	12	3.26556
GO:BP	T-helper 17 cell differentiation	GO:0072539	0.00210346	17	9	4.03393
GO:BP	regulation of autophagy of mitochondrion	GO:1903146	0.00210346	17	9	4.03393
GO:BP	positive regulation of adaptive immune response	GO:0002821	0.00223115	73	22	2.29633
GO:BP	regulation of interleukin-1 beta production	GO:0032651	0.00223115	45	16	2.7092
GO:BP	interleukin-1 beta production	GO:0032611	0.00223115	45	16	2.7092
GO:BP	regulation of DNA repair	GO:0006282	0.00225727	88	25	2.16467
GO:BP	regulation of vitamin metabolic process	GO:0030656	0.00228632	8	6	5.71473
GO:BP	regulation of response to DNA damage stimulus	GO:2001020	0.00232938	152	37	1.85478
GO:BP	regulation of apoptotic signaling pathway	GO:2001233	0.00244556	250	54	1.64584
GO:BP	mitochondrion disassembly	GO:0061726	0.00247516	41	15	2.78767
GO:BP	autophagy of mitochondrion	GO:0000422	0.00247516	41	15	2.78767
GO:BP	negative regulation of NIK/NF-kappaB signaling	GO:1901223	0.00250931	14	8	4.35408
GO:BP	cellular response to reactive oxygen species	GO:0034614	0.00271631	74	22	2.2653
GO:BP	negative regulation of cell cycle G1/S phase transition	GO:1902807	0.00271631	37	14	2.88311
GO:BP	cellular response to interferon-gamma	GO:0071346	0.00282513	55	18	2.4937
GO:BP	response to reactive oxygen species	GO:0000302	0.00326274	90	25	2.11657
GO:BP	negative regulation of apoptotic process	GO:0043066	0.0032679	514	96	1.42312
GO:BP	intrinsic apoptotic signaling pathway by p53 class mediator	GO:0072332	0.00328812	51	17	2.53988
GO:BP	cellular response to hydrogen peroxide	GO:0070301	0.00328812	42	15	2.7213
GO:BP	positive regulation of tumor necrosis factor production	GO:0032760	0.00328812	51	17	2.53988
GO:BP	regulation of viral process	GO:0050792	0.00328812	85	24	2.15143
GO:BP	positive regulation of nucleobase-containing compound metabolic process	GO:0045935	0.00328812	1217	201	1.25846
GO:BP	positive regulation of adaptive immune response based on somatic recombination of immune receptors built from immunoglobulin superfamily domains	GO:0002824	0.00328812	70	21	2.28589
GO:BP	positive regulation of proteolysis	GO:0045862	0.00352444	195	44	1.7193
GO:BP	negative regulation of cell cycle	GO:0045786	0.00359969	284	59	1.58295
GO:BP	regulation of calcidiol 1-monooxygenase activity	GO:0060558	0.00402476	6	5	6.3497
GO:BP	activation of MAPKKK activity	GO:0000185	0.00402476	6	5	6.3497
GO:BP	regulation of cell population proliferation	GO:0042127	0.0040992	989	167	1.28663
GO:BP	transcription by RNA polymerase II	GO:0006366	0.00415244	1340	218	1.23961
GO:BP	intrinsic apoptotic signaling pathway in response to DNA damage by p53 class mediator	GO:0042771	0.00422173	30	12	3.04785
GO:BP	aminoglycan biosynthetic process	GO:0006023	0.00422173	30	12	3.04785
GO:BP	macrophage differentiation	GO:0030225	0.00422173	30	12	3.04785
GO:BP	regulation of B cell proliferation	GO:0030888	0.00433725	43	15	2.65801
GO:BP	B cell proliferation	GO:0042100	0.00448764	57	18	2.4062
GO:BP	protein deubiquitination	GO:0016579	0.00480121	82	23	2.13722
GO:BP	positive regulation of stress-activated protein kinase signaling cascade	GO:0070304	0.00485852	77	22	2.17704
GO:BP	positive regulation of response to DNA damage stimulus	GO:2001022	0.0048609	72	21	2.22239
GO:BP	positive regulation of multicellular organismal process	GO:0051240	0.0049083	871	149	1.30347
GO:BP	negative regulation of mitotic cell cycle	GO:0045930	0.00491076	130	32	1.8756
GO:BP	cellular response to organonitrogen compound	GO:0071417	0.00502839	300	61	1.54933
GO:BP	negative regulation of viral release from host cell	GO:1902187	0.00536366	12	7	4.44479
GO:BP	positive regulation of autophagy of mitochondrion in response to mitochondrial depolarization	GO:1904925	0.00536366	12	7	4.44479
GO:BP	macrophage activation involved in immune response	GO:0002281	0.00536366	12	7	4.44479
GO:BP	regulation of proteolysis	GO:0030162	0.00538892	369	72	1.48676
GO:BP	negative regulation of G1/S transition of mitotic cell cycle	GO:2000134	0.00539492	35	13	2.83015
GO:BP	vitamin D biosynthetic process	GO:0042368	0.00552869	9	6	5.07976
GO:BP	negative regulation of interferon-beta production	GO:0032688	0.00552869	9	6	5.07976
GO:BP	nucleotide phosphorylation	GO:0046939	0.00553496	58	18	2.36471
GO:BP	interleukin-4 production	GO:0032633	0.00555442	19	9	3.6093
GO:BP	regulation of interleukin-4 production	GO:0032673	0.00555442	19	9	3.6093
GO:BP	negative regulation of immune effector process	GO:0002698	0.00561666	83	23	2.11147
GO:BP	regulation of carbohydrate metabolic process	GO:0006109	0.00595314	99	26	2.00112
GO:BP	positive regulation of response to biotic stimulus	GO:0002833	0.00595314	99	26	2.00112
GO:BP	positive regulation of cell adhesion	GO:0045785	0.00617059	272	56	1.56875
GO:BP	response to abiotic stimulus	GO:0009628	0.00646722	564	102	1.37802
GO:BP	response to ionizing radiation	GO:0010212	0.0064767	89	24	2.05473
GO:BP	response to tumor necrosis factor	GO:0034612	0.00680782	116	29	1.90491
GO:BP	B cell activation involved in immune response	GO:0002312	0.00684408	59	18	2.32463
GO:BP	JNK cascade	GO:0007254	0.00694829	100	26	1.98111
GO:BP	regulation of reactive oxygen species metabolic process	GO:2000377	0.00694829	100	26	1.98111
GO:BP	immunoglobulin production	GO:0002377	0.00695992	64	19	2.26208
GO:BP	intrinsic apoptotic signaling pathway in response to endoplasmic reticulum stress	GO:0070059	0.00714977	45	15	2.53988
GO:BP	response to endoplasmic reticulum stress	GO:0034976	0.00724411	167	38	1.73381
GO:BP	DNA repair	GO:0006281	0.00739878	262	54	1.57046
GO:BP	interferon-gamma-mediated signaling pathway	GO:0060333	0.00739878	16	8	3.80982
GO:BP	vitamin biosynthetic process	GO:0009110	0.00739878	16	8	3.80982
GO:BP	response to muramyl dipeptide	GO:0032495	0.00739878	16	8	3.80982
GO:BP	signal transduction by p53 class mediator	GO:0072331	0.00754744	90	24	2.0319
GO:BP	tumor necrosis factor-mediated signaling pathway	GO:0033209	0.00768555	50	16	2.43828
GO:BP	cellular response to organic cyclic compound	GO:0071407	0.00775218	287	58	1.53986
GO:BP	negative regulation of T cell differentiation	GO:0045581	0.0078331	32	12	2.85736
GO:BP	carbohydrate derivative metabolic process	GO:1901135	0.00818889	503	92	1.39365
GO:BP	regulation of stress-activated protein kinase signaling cascade	GO:0070302	0.00822595	112	28	1.90491
GO:BP	positive regulation of stress-activated MAPK cascade	GO:0032874	0.00822694	75	21	2.1335
GO:BP	regulation of viral life cycle	GO:1903900	0.00822694	75	21	2.1335
GO:BP	regulation of p38MAPK cascade	GO:1900744	0.00839542	28	11	2.99343
GO:BP	glycosaminoglycan biosynthetic process	GO:0006024	0.00864809	24	10	3.17485
GO:BP	interleukin-17 production	GO:0032620	0.00864809	24	10	3.17485
GO:BP	regulation of interleukin-17 production	GO:0032660	0.00864809	24	10	3.17485
GO:BP	response to leukemia inhibitory factor	GO:1990823	0.00918671	86	23	2.03781
GO:BP	negative regulation of lymphocyte differentiation	GO:0045620	0.00932613	37	13	2.67717
GO:BP	negative regulation of type I interferon-mediated signaling pathway	GO:0060339	0.00942355	13	7	4.10288
GO:BP	regulation of autophagy of mitochondrion in response to mitochondrial depolarization	GO:1904923	0.00942355	13	7	4.10288
GO:BP	cellular response to ionizing radiation	GO:0071479	0.00951826	51	16	2.39047
GO:BP	regulation of toll-like receptor signaling pathway	GO:0034121	0.00951826	51	16	2.39047
GO:BP	response to endogenous stimulus	GO:0009719	0.00969841	798	136	1.29858
GO:BP	regulation of generation of precursor metabolites and energy	GO:0043467	0.0097329	76	21	2.10543
GO:BP	negative regulation of intracellular signal transduction	GO:1902532	0.0097801	321	63	1.49544
GO:BP	response to unfolded protein	GO:0006986	0.00983161	56	17	2.3131
GO:BP	circadian rhythm	GO:0007623	0.00996524	119	29	1.85689
GO:BP	T cell mediated immunity	GO:0002456	0.00997831	61	18	2.24842
GO:BP	necroptotic signaling pathway	GO:0097527	0.0108416	7	5	5.4426
GO:BP	germinal center formation	GO:0002467	0.0111002	10	6	4.57178
GO:BP	glycolytic process	GO:0006096	0.0112683	47	15	2.4318
GO:BP	regulation of CD4-positive, alpha-beta T cell differentiation	GO:0043370	0.0114644	29	11	2.89021
GO:BP	cellular response to chemical stress	GO:0062197	0.0115136	189	41	1.65294
GO:BP	regulation of JNK cascade	GO:0046328	0.0115136	77	21	2.07808
GO:BP	positive regulation of CD4-positive, alpha-beta T cell differentiation	GO:0043372	0.0115553	17	8	3.58571
GO:BP	positive regulation of p38MAPK cascade	GO:1900745	0.0115553	17	8	3.58571
GO:BP	cellular response to unfolded protein	GO:0034620	0.0117242	52	16	2.3445
GO:BP	regulation of myeloid cell differentiation	GO:0045637	0.0120067	143	33	1.75838
GO:BP	nucleoside diphosphate phosphorylation	GO:0006165	0.0120067	57	17	2.27252
GO:BP	positive regulation of cellular biosynthetic process	GO:0031328	0.0130479	1224	197	1.22636
GO:BP	regulation of stress-activated MAPK cascade	GO:0032872	0.0130911	110	27	1.87027
GO:BP	positive regulation of NIK/NF-kappaB signaling	GO:1901224	0.0132078	43	14	2.48081
GO:BP	negative regulation of catalytic activity	GO:0043086	0.0132927	363	69	1.44836
GO:BP	regulation of biological process involved in symbiotic interaction	GO:0043903	0.0137043	94	24	1.94544
GO:BP	p38MAPK cascade	GO:0038066	0.0137043	34	12	2.68928
GO:BP	ATP generation from ADP	GO:0006757	0.0139924	48	15	2.38114
GO:BP	proteasome-mediated ubiquitin-dependent protein catabolic process	GO:0043161	0.0140181	197	42	1.62449
GO:BP	cellular response to hormone stimulus	GO:0032870	0.0140181	276	55	1.51841
GO:BP	nucleotide metabolic process	GO:0009117	0.0140435	215	45	1.59481
GO:BP	myeloid leukocyte differentiation	GO:0002573	0.0141614	156	35	1.70953
GO:BP	cellular response to oxidative stress	GO:0034599	0.0141614	156	35	1.70953
GO:BP	regulation of blood vessel endothelial cell migration	GO:0043535	0.0142464	68	19	2.12902
GO:BP	purine nucleoside diphosphate metabolic process	GO:0009135	0.0142509	53	16	2.30027
GO:BP	purine ribonucleoside diphosphate metabolic process	GO:0009179	0.0142509	53	16	2.30027
GO:BP	ribonucleoside diphosphate metabolic process	GO:0009185	0.0142509	53	16	2.30027
GO:BP	positive regulation of T cell proliferation	GO:0042102	0.0144239	58	17	2.23334
GO:BP	positive regulation of DNA metabolic process	GO:0051054	0.0144419	139	32	1.75416
GO:BP	regulation of lipid catabolic process	GO:0050994	0.0151263	30	11	2.79387
GO:BP	peptidyl-tyrosine dephosphorylation	GO:0035335	0.0151263	30	11	2.79387
GO:BP	mitotic cell cycle phase transition	GO:0044772	0.0151406	222	46	1.57884
GO:BP	response to oxidative stress	GO:0006979	0.015211	210	44	1.5965
GO:BP	chondroitin sulfate proteoglycan biosynthetic process	GO:0050650	0.0153397	14	7	3.80982
GO:BP	regulation of cyclin-dependent protein kinase activity	GO:1904029	0.0163638	44	14	2.42443
GO:BP	protein ADP-ribosylation	GO:0006471	0.0165649	26	10	2.93063
GO:BP	stress-activated protein kinase signaling cascade	GO:0031098	0.0166794	146	33	1.72225
GO:BP	regulation of intrinsic apoptotic signaling pathway	GO:2001242	0.0167022	112	27	1.83688
GO:BP	ADP metabolic process	GO:0046031	0.0169991	49	15	2.33254
GO:BP	regulation of purine nucleotide metabolic process	GO:1900542	0.0169991	49	15	2.33254
GO:BP	pyruvate metabolic process	GO:0006090	0.0172419	59	17	2.19549
GO:BP	cellular response to leukemia inhibitory factor	GO:1990830	0.0172419	85	22	1.97214
GO:BP	miRNA metabolic process	GO:0010586	0.0172419	18	8	3.38651
GO:BP	negative regulation of protein modification by small protein conjugation or removal	GO:1903321	0.0172419	59	17	2.19549
GO:BP	regulation of interleukin-8 production	GO:0032677	0.0172419	54	16	2.25767
GO:BP	interleukin-8 production	GO:0032637	0.0172419	54	16	2.25767
GO:BP	response to dsRNA	GO:0043331	0.0173134	35	12	2.61245
GO:BP	cellular response to endogenous stimulus	GO:0071495	0.0184925	738	125	1.29059
GO:BP	positive regulation of biosynthetic process	GO:0009891	0.0191051	1242	198	1.21472
GO:BP	positive regulation of blood vessel endothelial cell migration	GO:0043536	0.0191105	40	13	2.47638
GO:BP	fat-soluble vitamin biosynthetic process	GO:0042362	0.0196527	11	6	4.15617
GO:BP	defense response to protozoan	GO:0042832	0.0196527	11	6	4.15617
GO:BP	MyD88-dependent toll-like receptor signaling pathway	GO:0002755	0.0197405	5	4	6.09571
GO:BP	negative regulation of CD8-positive, alpha-beta T cell activation	GO:2001186	0.0197405	5	4	6.09571
GO:BP	negative regulation of vitamin metabolic process	GO:0046137	0.0197405	5	4	6.09571
GO:BP	cellular response to nicotine	GO:0071316	0.0197405	5	4	6.09571
GO:BP	response to interleukin-12	GO:0070671	0.0197405	5	4	6.09571
GO:BP	negative regulation of autophagy of mitochondrion	GO:1903147	0.0197405	5	4	6.09571
GO:BP	proteoglycan biosynthetic process	GO:0030166	0.0197405	31	11	2.70374
GO:BP	astrocyte cell migration	GO:0043615	0.0197405	5	4	6.09571
GO:BP	negative regulation of vitamin D biosynthetic process	GO:0010957	0.0197405	5	4	6.09571
GO:BP	stress-activated MAPK cascade	GO:0051403	0.0197986	142	32	1.7171
GO:BP	organelle disassembly	GO:1903008	0.0199347	65	18	2.11005
GO:BP	nucleoside diphosphate metabolic process	GO:0009132	0.0199347	65	18	2.11005
GO:BP	regulation of alpha-beta T cell activation	GO:0046634	0.0199347	65	18	2.11005
GO:BP	regulation of nucleotide metabolic process	GO:0006140	0.0202954	50	15	2.28589
GO:BP	regulation of immunoglobulin production	GO:0002637	0.0202954	50	15	2.28589
GO:BP	negative regulation of multicellular organismal process	GO:0051241	0.0202954	606	105	1.32023
GO:BP	regulation of response to endoplasmic reticulum stress	GO:1905897	0.0204209	55	16	2.21662
GO:BP	positive regulation of protein modification process	GO:0031401	0.0208478	640	110	1.30963
GO:BP	nucleoside phosphate metabolic process	GO:0006753	0.02093	220	45	1.55856
GO:BP	establishment of protein localization to organelle	GO:0072594	0.0212046	208	43	1.57521
GO:BP	negative regulation of T cell proliferation	GO:0042130	0.0218255	36	12	2.53988
GO:BP	positive regulation of regulatory T cell differentiation	GO:0045591	0.0222716	8	5	4.76227
GO:BP	protein mono-ADP-ribosylation	GO:0140289	0.0222716	8	5	4.76227
GO:BP	positive regulation of mitophagy in response to mitochondrial depolarization	GO:0098779	0.0222716	8	5	4.76227
GO:BP	regulation of mitotic cell cycle phase transition	GO:1901990	0.0226038	155	34	1.6714
GO:BP	regulation of DNA recombination	GO:0000018	0.0226038	71	19	2.03906
GO:BP	carbohydrate metabolic process	GO:0005975	0.0227769	258	51	1.50621
GO:BP	purine ribonucleotide metabolic process	GO:0009150	0.0230725	167	36	1.64256
GO:BP	regulation of lymphocyte chemotaxis	GO:1901623	0.0231565	15	7	3.55583
GO:BP	regulation of cyclin-dependent protein serine/threonine kinase activity	GO:0000079	0.0231565	41	13	2.41598
GO:BP	positive regulation of interleukin-4 production	GO:0032753	0.0231565	15	7	3.55583
GO:BP	lymph node development	GO:0048535	0.0231565	15	7	3.55583
GO:BP	ribonucleotide metabolic process	GO:0009259	0.0231565	173	37	1.62963
GO:BP	regulation of endoplasmic reticulum unfolded protein response	GO:1900101	0.0231565	15	7	3.55583
GO:BP	negative regulation of viral genome replication	GO:0045071	0.02322	23	9	2.9816
GO:BP	cellular response to tumor necrosis factor	GO:0071356	0.023899	104	25	1.83164
GO:BP	negative regulation of lymphocyte proliferation	GO:0050672	0.0239754	46	14	2.31902
GO:BP	protein modification by small protein removal	GO:0070646	0.0240449	93	23	1.88443
GO:BP	B cell homeostasis	GO:0001782	0.0240568	19	8	3.20827
GO:BP	leukocyte homeostasis	GO:0001776	0.0241488	56	16	2.17704
GO:BP	response to hydrogen peroxide	GO:0042542	0.0241966	51	15	2.24107
GO:BP	regulation of protein serine/threonine kinase activity	GO:0071900	0.0246455	253	50	1.50586
GO:BP	regulation of glycolytic process	GO:0006110	0.0247257	32	11	2.61925
GO:BP	negative regulation of cell adhesion	GO:0007162	0.0248277	162	35	1.64622
GO:BP	ribose phosphate metabolic process	GO:0019693	0.0251105	174	37	1.62027
GO:BP	maintenance of location	GO:0051235	0.0251255	186	39	1.59767
GO:BP	response to UV	GO:0009411	0.0254323	99	24	1.84718
GO:BP	regulation of cell differentiation	GO:0045595	0.0255091	945	154	1.24172
GO:BP	immunoglobulin mediated immune response	GO:0016064	0.0258378	72	19	2.01074
GO:BP	B cell mediated immunity	GO:0019724	0.0258378	72	19	2.01074
GO:BP	positive regulation of innate immune response	GO:0045089	0.0258378	72	19	2.01074
GO:BP	regulation of DNA metabolic process	GO:0051052	0.0258494	229	46	1.53058
GO:BP	cell cycle phase transition	GO:0044770	0.0263722	254	50	1.49993
GO:BP	rhythmic process	GO:0048511	0.0266204	151	33	1.66522
GO:BP	carbohydrate biosynthetic process	GO:0016051	0.0266204	105	25	1.8142
GO:BP	production of molecular mediator of immune response	GO:0002440	0.0266204	122	28	1.74877
GO:BP	positive regulation of interleukin-8 production	GO:0032757	0.0267005	37	12	2.47123
GO:BP	positive regulation of carbohydrate metabolic process	GO:0045913	0.0267005	37	12	2.47123
GO:BP	lymphocyte migration	GO:0072676	0.0267298	67	18	2.04707
GO:BP	response to peptide	GO:1901652	0.0270587	193	40	1.5792
GO:BP	T-helper 1 type immune response	GO:0042088	0.0275015	28	10	2.7213
GO:BP	positive regulation of interferon-beta production	GO:0032728	0.0275015	28	10	2.7213
GO:BP	regulation of protein-containing complex disassembly	GO:0043244	0.0275015	62	17	2.08926
GO:BP	cellular response to topologically incorrect protein	GO:0035967	0.0275015	62	17	2.08926
GO:BP	positive regulation of neuron death	GO:1901216	0.0275015	28	10	2.7213
GO:BP	regulation of double-strand break repair	GO:2000779	0.0275015	62	17	2.08926
GO:BP	signal transduction in response to DNA damage	GO:0042770	0.0275015	62	17	2.08926
GO:BP	regulation of immunoglobulin mediated immune response	GO:0002889	0.0277116	42	13	2.35846
GO:BP	positive regulation of chemokine production	GO:0032722	0.0277116	42	13	2.35846
GO:BP	regulation of B cell mediated immunity	GO:0002712	0.0277116	42	13	2.35846
GO:BP	positive regulation of immune effector process	GO:0002699	0.028166	140	31	1.68721
GO:BP	negative regulation of mononuclear cell proliferation	GO:0032945	0.0282895	47	14	2.26968
GO:BP	regulation of defense response to virus	GO:0050688	0.0282895	47	14	2.26968
GO:BP	regulation of receptor signaling pathway via STAT	GO:1904892	0.0283111	52	15	2.19797
GO:BP	cellular process	GO:0009987	0.0285503	9669	1295	1.02052
GO:BP	negative regulation of apoptotic signaling pathway	GO:2001234	0.0288035	152	33	1.65426
GO:BP	cell population proliferation	GO:0008283	0.0290072	1179	187	1.20854
GO:BP	negative regulation of calcidiol 1-monooxygenase activity	GO:0010956	0.0292937	3	3	7.61964
GO:BP	positive regulation of chronic inflammatory response	GO:0002678	0.0292937	3	3	7.61964
GO:BP	regulation of macroautophagy	GO:0016241	0.0292937	73	19	1.98319
GO:BP	regulation of CD8-positive, alpha-beta T cell extravasation	GO:2000449	0.0292937	3	3	7.61964
GO:BP	regulation of transport	GO:0051049	0.0292937	901	147	1.24316
GO:BP	positive regulation of catalytic activity	GO:0043085	0.0292937	635	108	1.29594
GO:BP	detection of bacterial lipopeptide	GO:0070340	0.0292937	3	3	7.61964
GO:BP	regulation of interleukin-6-mediated signaling pathway	GO:0070103	0.0292937	3	3	7.61964
GO:BP	CD8-positive, alpha-beta T cell extravasation	GO:0035697	0.0292937	3	3	7.61964
GO:BP	pyridoxal phosphate metabolic process	GO:0042822	0.0292937	3	3	7.61964
GO:BP	vitamin B6 metabolic process	GO:0042816	0.0292937	3	3	7.61964
GO:BP	positive regulation of necroptotic process	GO:0060545	0.0292937	3	3	7.61964
GO:BP	spermatid nucleus differentiation	GO:0007289	0.029525	12	6	3.80982
GO:BP	negative regulation of programmed necrotic cell death	GO:0062099	0.029525	12	6	3.80982
GO:BP	positive regulation of double-strand break repair via nonhomologous end joining	GO:2001034	0.029525	12	6	3.80982
GO:BP	response to protozoan	GO:0001562	0.029525	12	6	3.80982
GO:BP	cellular response to interferon-beta	GO:0035458	0.029525	12	6	3.80982
GO:BP	vitamin D metabolic process	GO:0042359	0.029525	12	6	3.80982
GO:BP	negative regulation of interleukin-1 beta production	GO:0032691	0.029525	12	6	3.80982
GO:BP	cellular macromolecule localization	GO:0070727	0.029525	957	155	1.23411
GO:BP	type 2 immune response	GO:0042092	0.0295632	24	9	2.85736
GO:BP	inflammatory response to antigenic stimulus	GO:0002437	0.0297782	33	11	2.53988
GO:BP	response to gamma radiation	GO:0010332	0.0297782	33	11	2.53988
GO:BP	response to topologically incorrect protein	GO:0035966	0.0298461	68	18	2.01696
GO:BP	regulation of localization	GO:0032879	0.0308859	1571	242	1.17374
GO:BP	negative regulation of leukocyte differentiation	GO:1902106	0.0311695	63	17	2.05609
GO:BP	cellular protein localization	GO:0034613	0.031531	952	154	1.23259
GO:BP	negative regulation of CD4-positive, alpha-beta T cell activation	GO:2000515	0.0318196	20	8	3.04785
GO:BP	regulation of endothelial cell apoptotic process	GO:2000351	0.0318286	38	12	2.4062
GO:BP	positive regulation of T cell differentiation	GO:0045582	0.0321483	58	16	2.10197
GO:BP	photoperiodism	GO:0009648	0.0322318	16	7	3.33359
GO:BP	entrainment of circadian clock by photoperiod	GO:0043153	0.0322318	16	7	3.33359
GO:BP	positive regulation of lymphocyte mediated immunity	GO:0002708	0.0329733	74	19	1.95639
GO:BP	small molecule metabolic process	GO:0044281	0.0329733	829	136	1.25002
GO:BP	positive regulation of phosphatidylinositol 3-kinase signaling	GO:0014068	0.0330554	48	14	2.22239
GO:BP	positive regulation of hemopoiesis	GO:1903708	0.0332036	113	26	1.75319
GO:BP	positive regulation of leukocyte differentiation	GO:1902107	0.0332036	113	26	1.75319
GO:BP	positive regulation of phosphorylation	GO:0042327	0.0333516	511	89	1.3271
GO:BP	cellular component disassembly	GO:0022411	0.033842	227	45	1.5105
GO:BP	neuron death	GO:0070997	0.033842	178	37	1.58386
GO:BP	positive regulation of oxidoreductase activity	GO:0051353	0.0341759	29	10	2.62746
GO:BP	positive regulation of RNA metabolic process	GO:0051254	0.0344377	1108	176	1.21034
GO:BP	negative regulation of cell cycle phase transition	GO:1901988	0.0345207	102	24	1.79286
GO:BP	regulation of vesicle-mediated transport	GO:0060627	0.0352109	284	54	1.4488
GO:BP	protein localization to organelle	GO:0033365	0.0355665	499	87	1.32847
GO:BP	response to hormone	GO:0009725	0.0359244	329	61	1.41276
GO:BP	positive regulation of B cell activation	GO:0050871	0.0361579	64	17	2.02397
GO:BP	purine nucleotide metabolic process	GO:0006163	0.0367227	179	37	1.57501
GO:BP	extrinsic apoptotic signaling pathway	GO:0097191	0.0367227	149	32	1.63643
GO:BP	intracellular transport	GO:0046907	0.0367227	695	116	1.27177
GO:BP	regulation of multicellular organismal development	GO:2000026	0.0367227	832	136	1.24552
GO:BP	double-strand break repair	GO:0006302	0.0367227	149	32	1.63643
GO:BP	protein targeting	GO:0006605	0.036855	114	26	1.73781
GO:BP	production of miRNAs involved in gene silencing by miRNA	GO:0035196	0.0369403	34	11	2.46518
GO:BP	cellular response to mechanical stimulus	GO:0071260	0.0369403	34	11	2.46518
GO:BP	nucleobase-containing small molecule metabolic process	GO:0055086	0.0369403	247	48	1.48074
GO:BP	pyrimidine nucleoside triphosphate metabolic process	GO:0009147	0.0370973	9	5	4.23313
GO:BP	cytoplasmic sequestering of transcription factor	GO:0042994	0.0370973	9	5	4.23313
GO:BP	negative regulation of activated T cell proliferation	GO:0046007	0.0370973	9	5	4.23313
GO:BP	antigen processing and presentation of peptide antigen via MHC class I	GO:0002474	0.0370973	9	5	4.23313
GO:BP	response to inorganic substance	GO:0010035	0.038213	204	41	1.5314
GO:BP	positive regulation of JNK cascade	GO:0046330	0.038299	54	15	2.11657
GO:BP	response to interleukin-4	GO:0070670	0.0383121	25	9	2.74307
GO:BP	negative regulation of leukocyte proliferation	GO:0070664	0.0388517	49	14	2.17704
GO:BP	regulation of T cell mediated immunity	GO:0002709	0.0388517	49	14	2.17704
GO:BP	regulation of receptor signaling pathway via JAK-STAT	GO:0046425	0.0388517	49	14	2.17704
GO:BP	regulation of proteolysis involved in cellular protein catabolic process	GO:1903050	0.0388517	132	29	1.67401
GO:BP	positive regulation of cell population proliferation	GO:0008284	0.0390378	548	94	1.30702
GO:BP	regulation of cell cycle phase transition	GO:1901987	0.0394554	180	37	1.56626
GO:BP	DNA metabolic process	GO:0006259	0.0399142	495	86	1.32382
GO:BP	regulation of mitochondrion organization	GO:0010821	0.0399364	81	20	1.88139
GO:BP	negative regulation of hemopoiesis	GO:1903707	0.0415132	65	17	1.99283
GO:BP	T cell activation via T cell receptor contact with antigen bound to MHC molecule on antigen presenting cell	GO:0002291	0.0418768	6	4	5.07976
GO:BP	somatic stem cell division	GO:0048103	0.0418768	6	4	5.07976
GO:BP	nucleotide-binding oligomerization domain containing 1 signaling pathway	GO:0070427	0.0418768	6	4	5.07976
GO:BP	clathrin-dependent endocytosis	GO:0072583	0.0421589	21	8	2.90272
GO:BP	positive regulation of glucose metabolic process	GO:0010907	0.0421589	21	8	2.90272
GO:BP	positive regulation of response to endoplasmic reticulum stress	GO:1905898	0.0421589	21	8	2.90272
GO:BP	regulation of viral release from host cell	GO:1902186	0.0421589	21	8	2.90272
GO:BP	receptor signaling pathway via STAT	GO:0097696	0.0422541	87	21	1.83922
GO:BP	positive regulation of interleukin-1 production	GO:0032732	0.0426214	30	10	2.53988
GO:BP	positive regulation of double-strand break repair	GO:2000781	0.0426214	30	10	2.53988
GO:BP	posttranscriptional regulation of gene expression	GO:0010608	0.0428483	243	47	1.47376
GO:BP	cellular response to peptide	GO:1901653	0.0433727	157	33	1.60158
GO:BP	regulation of cellular protein catabolic process	GO:1903362	0.0433727	157	33	1.60158
GO:BP	macromolecule localization	GO:0033036	0.0434836	1484	228	1.17067
GO:BP	cell adhesion	GO:0007155	0.0435816	686	114	1.26624
GO:BP	negative regulation of receptor signaling pathway via JAK-STAT	GO:0046426	0.0437402	13	6	3.51676
GO:BP	toll-like receptor 3 signaling pathway	GO:0034138	0.0437402	13	6	3.51676
GO:BP	nucleotide-binding oligomerization domain containing signaling pathway	GO:0070423	0.0437402	13	6	3.51676
GO:BP	negative regulation of necrotic cell death	GO:0060547	0.0437402	13	6	3.51676
GO:BP	nucleotide-binding domain, leucine rich repeat containing receptor signaling pathway	GO:0035872	0.0437402	13	6	3.51676
GO:BP	regulation of cellular respiration	GO:0043457	0.044203	17	7	3.1375
GO:BP	negative regulation of defense response to virus	GO:0050687	0.044203	17	7	3.1375
GO:BP	negative regulation of extrinsic apoptotic signaling pathway via death domain receptors	GO:1902042	0.044203	17	7	3.1375
GO:BP	positive regulation of transcription from RNA polymerase II promoter in response to stress	GO:0036003	0.044203	17	7	3.1375
GO:BP	viral transcription	GO:0019083	0.0445157	35	11	2.39474
GO:BP	dsRNA processing	GO:0031050	0.0445157	35	11	2.39474
GO:BP	production of small RNA involved in gene silencing by RNA	GO:0070918	0.0445157	35	11	2.39474
GO:BP	regulation of DNA-templated transcription in response to stress	GO:0043620	0.0445157	35	11	2.39474
GO:BP	regulation of carbohydrate catabolic process	GO:0043470	0.0445157	35	11	2.39474
GO:BP	viral process	GO:0016032	0.0445157	194	39	1.53178
GO:BP	purine-containing compound metabolic process	GO:0072521	0.0449917	188	38	1.54014
GO:BP	biological adhesion	GO:0022610	0.0449917	694	115	1.26262
GO:BP	protein localization to mitochondrion	GO:0070585	0.0456261	45	13	2.20123
GO:BP	positive regulation of type I interferon production	GO:0032481	0.0456261	45	13	2.20123
GO:BP	positive regulation of alpha-beta T cell activation	GO:0046635	0.0456261	40	12	2.28589
GO:BP	lymphocyte homeostasis	GO:0002260	0.0456261	40	12	2.28589
GO:BP	regulation of calcium ion transmembrane transport	GO:1903169	0.0466783	66	17	1.96263
GO:BP	blood vessel endothelial cell migration	GO:0043534	0.0467508	88	21	1.81832
GO:BP	positive regulation of cysteine-type endopeptidase activity	GO:2001056	0.0474501	77	19	1.88017
GO:BP	regulation of T cell cytokine production	GO:0002724	0.0481916	26	9	2.63757
GO:BP	T cell cytokine production	GO:0002369	0.0481916	26	9	2.63757
GO:BP	alpha-beta T cell proliferation	GO:0046633	0.0481916	26	9	2.63757
GO:BP	cell cycle process	GO:0022402	0.0486948	696	115	1.25899
GO:BP	vesicle-mediated transport	GO:0016192	0.0489375	751	123	1.24796
GO:BP	positive regulation of RNA biosynthetic process	GO:1902680	0.0491571	1050	166	1.20463
GO:BP	positive regulation of nucleic acid-templated transcription	GO:1903508	0.0491571	1050	166	1.20463
GO:BP	positive regulation of transcription, DNA-templated	GO:0045893	0.0491571	1050	166	1.20463
GO:BP	positive regulation of transcription by RNA polymerase II	GO:0045944	0.0491571	827	134	1.23462
GO:BP	organophosphate biosynthetic process	GO:0090407	0.0492253	214	42	1.49544
GO:BP	ATP metabolic process	GO:0046034	0.0499376	129	28	1.65387
