# Supplementary material for: Cross-protection against African swine fever virus upon intranasal vaccination is associated with an adaptive-innate immune crosstalk
Source: PLoS Pathog. 2022 Nov 9;18(11):e1010931. doi: 10.1371/journal.ppat.1010931 (PMC9645615; doi:10.1371/journal.ppat.1010931)
Supplement: S5 Table — (XLSX) [file ppat.1010931.s014.xlsx]

## Sheet: S5_Table
S5 Table. Statistical analysis results from microfluidic quantitative PCR assay data.
Gene	Group1	Group2	n1	n2	p	p.adj	p.adj.signif
BCL3	Unvaccinated_BA71ΔCD2	Unvaccinated_G07	6	6	0.076	0.228	ns
	Unvaccinated_BA71ΔCD2	Unvaccinated_RPMI	6	6	0.002	0.006	**
	Unvaccinated_G07	Unvaccinated_RPMI	6	6	0.002	0.005	**
	Vaccinated_BA71ΔCD2	Vaccinated_G07	8	8	0.296	0.888	ns
	Vaccinated_BA71ΔCD2	Vaccinated_RPMI	8	8	0.000347	0.001	**
	Vaccinated_G07	Vaccinated_RPMI	8	8	0.000311	0.000933	***
	Unvaccinated_BA71ΔCD2	Vaccinated_BA71ΔCD2	6	8	5e-08	7.49e-07	****
	Unvaccinated_G07	Vaccinated_G07	6	8	7.85e-05	0.00118	**
	Unvaccinated_RPMI	Vaccinated_RPMI	6	8	0.393	1	ns
CCL2	Unvaccinated_BA71ΔCD2	Unvaccinated_G07	6	6	0.001	0.004	**
	Unvaccinated_BA71ΔCD2	Unvaccinated_RPMI	6	6	0.000126	0.000378	***
	Unvaccinated_G07	Unvaccinated_RPMI	6	6	0.009	0.027	*
	Vaccinated_BA71ΔCD2	Vaccinated_G07	8	8	0.022	0.065	ns
	Vaccinated_BA71ΔCD2	Vaccinated_RPMI	8	8	0.000142	0.000426	***
	Vaccinated_G07	Vaccinated_RPMI	8	8	0.008	0.025	*
	Unvaccinated_BA71ΔCD2	Vaccinated_BA71ΔCD2	6	8	0.0154	0.232	ns
	Unvaccinated_G07	Vaccinated_G07	6	8	0.0772	1	ns
	Unvaccinated_RPMI	Vaccinated_RPMI	6	8	0.974	1	ns
CCL3L1	Unvaccinated_BA71ΔCD2	Unvaccinated_G07	6	6	0.366	1	ns
	Unvaccinated_BA71ΔCD2	Unvaccinated_RPMI	6	6	0.011	0.034	*
	Unvaccinated_G07	Unvaccinated_RPMI	6	6	0.000828	0.002	**
	Vaccinated_BA71ΔCD2	Vaccinated_G07	8	8	0.349	1	ns
	Vaccinated_BA71ΔCD2	Vaccinated_RPMI	8	8	1.14e-05	3.42e-05	****
	Vaccinated_G07	Vaccinated_RPMI	8	8	2.6e-05	7.8e-05	****
	Unvaccinated_BA71ΔCD2	Vaccinated_BA71ΔCD2	6	8	1.18e-10	1.78e-09	****
	Unvaccinated_G07	Vaccinated_G07	6	8	6.43e-09	9.65e-08	****
	Unvaccinated_RPMI	Vaccinated_RPMI	6	8	0.828	1	ns
CCL4	Unvaccinated_BA71ΔCD2	Unvaccinated_G07	6	6	0.022	0.066	ns
CCL4	Unvaccinated_BA71ΔCD2	Unvaccinated_RPMI	6	6	0.002	0.007	**
CCL4	Unvaccinated_G07	Unvaccinated_RPMI	6	6	0.009	0.027	*
CCL4	Vaccinated_BA71ΔCD2	Vaccinated_G07	8	8	0.093	0.28	ns
CCL4	Vaccinated_BA71ΔCD2	Vaccinated_RPMI	8	8	0.01	0.03	*
CCL4	Vaccinated_G07	Vaccinated_RPMI	8	8	0.003	0.01	**
CCL4	Unvaccinated_BA71ΔCD2	Vaccinated_BA71ΔCD2	6	8	1.55e-05	0.000233	***
CCL4	Unvaccinated_G07	Vaccinated_G07	6	8	1.82e-05	0.000273	***
CCL4	Unvaccinated_RPMI	Vaccinated_RPMI	6	8	0.868	1	ns
CCL8	Unvaccinated_BA71ΔCD2	Unvaccinated_G07	6	6	0.145	0.435	ns
CCL8	Unvaccinated_BA71ΔCD2	Unvaccinated_RPMI	6	6	0.001	0.003	**
CCL8	Unvaccinated_G07	Unvaccinated_RPMI	6	6	0.004	0.013	*
CCL8	Vaccinated_BA71ΔCD2	Vaccinated_G07	8	8	0.019	0.057	ns
CCL8	Vaccinated_BA71ΔCD2	Vaccinated_RPMI	8	8	4.29e-05	0.000129	***
CCL8	Vaccinated_G07	Vaccinated_RPMI	8	8	0.004	0.012	*
CCL8	Unvaccinated_BA71ΔCD2	Vaccinated_BA71ΔCD2	6	8	2.93e-05	0.000439	***
CCL8	Unvaccinated_G07	Vaccinated_G07	6	8	0.00925	0.139	ns
CCL8	Unvaccinated_RPMI	Vaccinated_RPMI	6	8	0.97	1	ns
CCR2	Unvaccinated_BA71ΔCD2	Unvaccinated_G07	6	6	0.138	0.414	ns
CCR2	Unvaccinated_BA71ΔCD2	Unvaccinated_RPMI	6	6	0.06	0.181	ns
CCR2	Unvaccinated_G07	Unvaccinated_RPMI	6	6	0.264	0.792	ns
CCR2	Vaccinated_BA71ΔCD2	Vaccinated_G07	8	8	0.902	1	ns
CCR2	Vaccinated_BA71ΔCD2	Vaccinated_RPMI	8	8	5.56e-05	0.000167	***
CCR2	Vaccinated_G07	Vaccinated_RPMI	8	8	3.99e-05	0.00012	***
CCR2	Unvaccinated_BA71ΔCD2	Vaccinated_BA71ΔCD2	6	8	0.00767	0.115	ns
CCR2	Unvaccinated_G07	Vaccinated_G07	6	8	1.71e-05	0.000256	***
CCR2	Unvaccinated_RPMI	Vaccinated_RPMI	6	8	0.0353	0.53	ns
CD274	Unvaccinated_BA71ΔCD2	Unvaccinated_G07	6	6	0.282	0.846	ns
CD274	Unvaccinated_BA71ΔCD2	Unvaccinated_RPMI	6	6	0.011	0.033	*
CD274	Unvaccinated_G07	Unvaccinated_RPMI	6	6	0.088	0.263	ns
CD274	Vaccinated_BA71ΔCD2	Vaccinated_G07	8	8	0.011	0.033	*
CD274	Vaccinated_BA71ΔCD2	Vaccinated_RPMI	8	8	2.65e-05	7.95e-05	****
CD274	Vaccinated_G07	Vaccinated_RPMI	8	8	8.64e-06	2.59e-05	****
CD274	Unvaccinated_BA71ΔCD2	Vaccinated_BA71ΔCD2	6	8	8.26e-06	0.000124	***
CD274	Unvaccinated_G07	Vaccinated_G07	6	8	2.6e-05	0.000389	***
CD274	Unvaccinated_RPMI	Vaccinated_RPMI	6	8	0.907	1	ns
CD38	Unvaccinated_BA71ΔCD2	Unvaccinated_G07	6	6	0.116	0.348	ns
CD38	Unvaccinated_BA71ΔCD2	Unvaccinated_RPMI	6	6	0.514	1	ns
CD38	Unvaccinated_G07	Unvaccinated_RPMI	6	6	0.178	0.534	ns
CD38	Vaccinated_BA71ΔCD2	Vaccinated_G07	8	8	0.252	0.756	ns
CD38	Vaccinated_BA71ΔCD2	Vaccinated_RPMI	8	8	0.004	0.012	*
CD38	Vaccinated_G07	Vaccinated_RPMI	8	8	0.159	0.477	ns
CD38	Unvaccinated_BA71ΔCD2	Vaccinated_BA71ΔCD2	6	8	0.0272	0.408	ns
CD38	Unvaccinated_G07	Vaccinated_G07	6	8	0.836	1	ns
CD38	Unvaccinated_RPMI	Vaccinated_RPMI	6	8	0.996	1	ns
CD40	Unvaccinated_BA71ΔCD2	Unvaccinated_G07	6	6	0.243	0.729	ns
CD40	Unvaccinated_BA71ΔCD2	Unvaccinated_RPMI	6	6	0.001	0.004	**
CD40	Unvaccinated_G07	Unvaccinated_RPMI	6	6	0.162	0.486	ns
CD40	Vaccinated_BA71ΔCD2	Vaccinated_G07	8	8	0.093	0.28	ns
CD40	Vaccinated_BA71ΔCD2	Vaccinated_RPMI	8	8	8.08e-05	0.000242	***
CD40	Vaccinated_G07	Vaccinated_RPMI	8	8	0.00025	0.00075	***
CD40	Unvaccinated_BA71ΔCD2	Vaccinated_BA71ΔCD2	6	8	1.55e-06	2.33e-05	****
CD40	Unvaccinated_G07	Vaccinated_G07	6	8	8.36e-06	0.000125	***
CD40	Unvaccinated_RPMI	Vaccinated_RPMI	6	8	0.599	1	ns
CD69	Unvaccinated_BA71ΔCD2	Unvaccinated_G07	6	6	0.942	1	ns
CD69	Unvaccinated_BA71ΔCD2	Unvaccinated_RPMI	6	6	0.002	0.006	**
CD69	Unvaccinated_G07	Unvaccinated_RPMI	6	6	0.024	0.071	ns
CD69	Vaccinated_BA71ΔCD2	Vaccinated_G07	8	8	0.432	1	ns
CD69	Vaccinated_BA71ΔCD2	Vaccinated_RPMI	8	8	6.92e-08	2.08e-07	****
CD69	Vaccinated_G07	Vaccinated_RPMI	8	8	0.000301	0.000903	***
CD69	Unvaccinated_BA71ΔCD2	Vaccinated_BA71ΔCD2	6	8	2.94e-05	0.000441	***
CD69	Unvaccinated_G07	Vaccinated_G07	6	8	9.34e-07	1.4e-05	****
CD69	Unvaccinated_RPMI	Vaccinated_RPMI	6	8	0.919	1	ns
CEBPB	Unvaccinated_BA71ΔCD2	Unvaccinated_G07	6	6	0.036	0.108	ns
CEBPB	Unvaccinated_BA71ΔCD2	Unvaccinated_RPMI	6	6	0.012	0.035	*
CEBPB	Unvaccinated_G07	Unvaccinated_RPMI	6	6	0.005	0.016	*
CEBPB	Vaccinated_BA71ΔCD2	Vaccinated_G07	8	8	0.103	0.309	ns
CEBPB	Vaccinated_BA71ΔCD2	Vaccinated_RPMI	8	8	0.000526	0.002	**
CEBPB	Vaccinated_G07	Vaccinated_RPMI	8	8	0.002	0.005	**
CEBPB	Unvaccinated_BA71ΔCD2	Vaccinated_BA71ΔCD2	6	8	0.0619	0.928	ns
CEBPB	Unvaccinated_G07	Vaccinated_G07	6	8	0.933	1	ns
CEBPB	Unvaccinated_RPMI	Vaccinated_RPMI	6	8	0.547	1	ns
CSF1	Unvaccinated_BA71ΔCD2	Unvaccinated_G07	6	6	0.385	1	ns
CSF1	Unvaccinated_BA71ΔCD2	Unvaccinated_RPMI	6	6	0.003	0.008	**
CSF1	Unvaccinated_G07	Unvaccinated_RPMI	6	6	0.005	0.016	*
CSF1	Vaccinated_BA71ΔCD2	Vaccinated_G07	8	8	0.198	0.594	ns
CSF1	Vaccinated_BA71ΔCD2	Vaccinated_RPMI	8	8	0.03	0.089	ns
CSF1	Vaccinated_G07	Vaccinated_RPMI	8	8	0.055	0.164	ns
CSF1	Unvaccinated_BA71ΔCD2	Vaccinated_BA71ΔCD2	6	8	0.0163	0.245	ns
CSF1	Unvaccinated_G07	Vaccinated_G07	6	8	0.06	0.9	ns
CSF1	Unvaccinated_RPMI	Vaccinated_RPMI	6	8	0.734	1	ns
CXCL10	Unvaccinated_BA71ΔCD2	Unvaccinated_G07	6	6	0.159	0.477	ns
CXCL10	Unvaccinated_BA71ΔCD2	Unvaccinated_RPMI	6	6	0.009	0.026	*
CXCL10	Unvaccinated_G07	Unvaccinated_RPMI	6	6	0.11	0.33	ns
CXCL10	Vaccinated_BA71ΔCD2	Vaccinated_G07	8	8	0.102	0.306	ns
CXCL10	Vaccinated_BA71ΔCD2	Vaccinated_RPMI	8	8	0.002	0.005	**
CXCL10	Vaccinated_G07	Vaccinated_RPMI	8	8	0.008	0.025	*
CXCL10	Unvaccinated_BA71ΔCD2	Vaccinated_BA71ΔCD2	6	8	0.00118	0.0177	*
CXCL10	Unvaccinated_G07	Vaccinated_G07	6	8	0.0862	1	ns
CXCL10	Unvaccinated_RPMI	Vaccinated_RPMI	6	8	0.978	1	ns
CXCL9	Unvaccinated_BA71ΔCD2	Unvaccinated_G07	6	6	0.112	0.336	ns
CXCL9	Unvaccinated_BA71ΔCD2	Unvaccinated_RPMI	6	6	0.403	1	ns
CXCL9	Unvaccinated_G07	Unvaccinated_RPMI	6	6	0.421	1	ns
CXCL9	Vaccinated_BA71ΔCD2	Vaccinated_G07	8	8	0.039	0.118	ns
CXCL9	Vaccinated_BA71ΔCD2	Vaccinated_RPMI	8	8	0.004	0.011	*
CXCL9	Vaccinated_G07	Vaccinated_RPMI	8	8	0.026	0.078	ns
CXCL9	Unvaccinated_BA71ΔCD2	Vaccinated_BA71ΔCD2	6	8	2.33e-05	0.00035	***
CXCL9	Unvaccinated_G07	Vaccinated_G07	6	8	0.00762	0.114	ns
CXCL9	Unvaccinated_RPMI	Vaccinated_RPMI	6	8	0.995	1	ns
GBP2	Unvaccinated_BA71ΔCD2	Unvaccinated_G07	6	6	0.679	1	ns
GBP2	Unvaccinated_BA71ΔCD2	Unvaccinated_RPMI	6	6	4.66e-05	0.00014	***
GBP2	Unvaccinated_G07	Unvaccinated_RPMI	6	6	0.017	0.05	ns
GBP2	Vaccinated_BA71ΔCD2	Vaccinated_G07	8	8	0.295	0.885	ns
GBP2	Vaccinated_BA71ΔCD2	Vaccinated_RPMI	8	8	8.28e-06	2.48e-05	****
GBP2	Vaccinated_G07	Vaccinated_RPMI	8	8	0.004	0.011	*
GBP2	Unvaccinated_BA71ΔCD2	Vaccinated_BA71ΔCD2	6	8	0.000544	0.00817	**
GBP2	Unvaccinated_G07	Vaccinated_G07	6	8	0.00433	0.065	ns
GBP2	Unvaccinated_RPMI	Vaccinated_RPMI	6	8	0.82	1	ns
ICAM1	Unvaccinated_BA71ΔCD2	Unvaccinated_G07	6	6	0.411	1	ns
ICAM1	Unvaccinated_BA71ΔCD2	Unvaccinated_RPMI	6	6	0.923	1	ns
ICAM1	Unvaccinated_G07	Unvaccinated_RPMI	6	6	0.622	1	ns
ICAM1	Vaccinated_BA71ΔCD2	Vaccinated_G07	8	8	0.471	1	ns
ICAM1	Vaccinated_BA71ΔCD2	Vaccinated_RPMI	8	8	0.031	0.093	ns
ICAM1	Vaccinated_G07	Vaccinated_RPMI	8	8	0.05	0.149	ns
ICAM1	Unvaccinated_BA71ΔCD2	Vaccinated_BA71ΔCD2	6	8	0.0139	0.209	ns
ICAM1	Unvaccinated_G07	Vaccinated_G07	6	8	0.00735	0.11	ns
ICAM1	Unvaccinated_RPMI	Vaccinated_RPMI	6	8	0.702	1	ns
IFI44	Unvaccinated_BA71ΔCD2	Unvaccinated_G07	6	6	0.226	0.678	ns
IFI44	Unvaccinated_BA71ΔCD2	Unvaccinated_RPMI	6	6	1.4e-05	4.2e-05	****
IFI44	Unvaccinated_G07	Unvaccinated_RPMI	6	6	0.002	0.007	**
IFI44	Vaccinated_BA71ΔCD2	Vaccinated_G07	8	8	0.065	0.196	ns
IFI44	Vaccinated_BA71ΔCD2	Vaccinated_RPMI	8	8	8.51e-06	2.55e-05	****
IFI44	Vaccinated_G07	Vaccinated_RPMI	8	8	0.007	0.022	*
IFI44	Unvaccinated_BA71ΔCD2	Vaccinated_BA71ΔCD2	6	8	0.0334	0.5	ns
IFI44	Unvaccinated_G07	Vaccinated_G07	6	8	0.294	1	ns
IFI44	Unvaccinated_RPMI	Vaccinated_RPMI	6	8	0.581	1	ns
IFIT1	Unvaccinated_BA71ΔCD2	Unvaccinated_G07	6	6	0.263	0.789	ns
IFIT1	Unvaccinated_BA71ΔCD2	Unvaccinated_RPMI	6	6	1.44e-05	4.32e-05	****
IFIT1	Unvaccinated_G07	Unvaccinated_RPMI	6	6	0.008	0.023	*
IFIT1	Vaccinated_BA71ΔCD2	Vaccinated_G07	8	8	0.088	0.265	ns
IFIT1	Vaccinated_BA71ΔCD2	Vaccinated_RPMI	8	8	3.12e-05	9.36e-05	****
IFIT1	Vaccinated_G07	Vaccinated_RPMI	8	8	0.005	0.014	*
IFIT1	Unvaccinated_BA71ΔCD2	Vaccinated_BA71ΔCD2	6	8	0.0986	1	ns
IFIT1	Unvaccinated_G07	Vaccinated_G07	6	8	0.505	1	ns
IFIT1	Unvaccinated_RPMI	Vaccinated_RPMI	6	8	0.685	1	ns
IFNG	Unvaccinated_BA71ΔCD2	Unvaccinated_G07	6	6	0.726	1	ns
IFNG	Unvaccinated_BA71ΔCD2	Unvaccinated_RPMI	6	6	0.523	1	ns
IFNG	Unvaccinated_G07	Unvaccinated_RPMI	6	6	0.782	1	ns
IFNG	Vaccinated_BA71ΔCD2	Vaccinated_G07	8	8	0.868	1	ns
IFNG	Vaccinated_BA71ΔCD2	Vaccinated_RPMI	8	8	0.025	0.075	ns
IFNG	Vaccinated_G07	Vaccinated_RPMI	8	8	0.136	0.408	ns
IFNG	Unvaccinated_BA71ΔCD2	Vaccinated_BA71ΔCD2	6	8	0.0303	0.455	ns
IFNG	Unvaccinated_G07	Vaccinated_G07	6	8	0.0411	0.616	ns
IFNG	Unvaccinated_RPMI	Vaccinated_RPMI	6	8	0.992	1	ns
IL15	Unvaccinated_BA71ΔCD2	Unvaccinated_G07	6	6	0.731	1	ns
IL15	Unvaccinated_BA71ΔCD2	Unvaccinated_RPMI	6	6	0.036	0.109	ns
IL15	Unvaccinated_G07	Unvaccinated_RPMI	6	6	0.16	0.48	ns
IL15	Vaccinated_BA71ΔCD2	Vaccinated_G07	8	8	0.59	1	ns
IL15	Vaccinated_BA71ΔCD2	Vaccinated_RPMI	8	8	9.77e-05	0.000293	***
IL15	Vaccinated_G07	Vaccinated_RPMI	8	8	0.005	0.014	*
IL15	Unvaccinated_BA71ΔCD2	Vaccinated_BA71ΔCD2	6	8	0.000115	0.00172	**
IL15	Unvaccinated_G07	Vaccinated_G07	6	8	0.000256	0.00384	**
IL15	Unvaccinated_RPMI	Vaccinated_RPMI	6	8	0.837	1	ns
IL2	Unvaccinated_BA71ΔCD2	Unvaccinated_G07	6	6	0.515	1	ns
IL2	Unvaccinated_BA71ΔCD2	Unvaccinated_RPMI	6	6	0.336	1	ns
IL2	Unvaccinated_G07	Unvaccinated_RPMI	6	6	0.135	0.405	ns
IL2	Vaccinated_BA71ΔCD2	Vaccinated_G07	8	8	0.991	1	ns
IL2	Vaccinated_BA71ΔCD2	Vaccinated_RPMI	8	8	0.034	0.103	ns
IL2	Vaccinated_G07	Vaccinated_RPMI	8	8	0.132	0.396	ns
IL2	Unvaccinated_BA71ΔCD2	Vaccinated_BA71ΔCD2	6	8	0.0509	0.764	ns
IL2	Unvaccinated_G07	Vaccinated_G07	6	8	0.0514	0.771	ns
IL2	Unvaccinated_RPMI	Vaccinated_RPMI	6	8	0.953	1	ns
IL27	Unvaccinated_BA71ΔCD2	Unvaccinated_G07	6	6	0.403	1	ns
IL27	Unvaccinated_BA71ΔCD2	Unvaccinated_RPMI	6	6	0.003	0.01	*
IL27	Unvaccinated_G07	Unvaccinated_RPMI	6	6	0.026	0.077	ns
IL27	Vaccinated_BA71ΔCD2	Vaccinated_G07	8	8	0.015	0.045	*
IL27	Vaccinated_BA71ΔCD2	Vaccinated_RPMI	8	8	0.000671	0.002	**
IL27	Vaccinated_G07	Vaccinated_RPMI	8	8	0.001	0.004	**
IL27	Unvaccinated_BA71ΔCD2	Vaccinated_BA71ΔCD2	6	8	2.49e-05	0.000374	***
IL27	Unvaccinated_G07	Vaccinated_G07	6	8	0.00798	0.12	ns
IL27	Unvaccinated_RPMI	Vaccinated_RPMI	6	8	0.998	1	ns
IRAK2	Unvaccinated_BA71ΔCD2	Unvaccinated_G07	6	6	0.109	0.327	ns
IRAK2	Unvaccinated_BA71ΔCD2	Unvaccinated_RPMI	6	6	0.136	0.408	ns
IRAK2	Unvaccinated_G07	Unvaccinated_RPMI	6	6	0.408	1	ns
IRAK2	Vaccinated_BA71ΔCD2	Vaccinated_G07	8	8	0.035	0.106	ns
IRAK2	Vaccinated_BA71ΔCD2	Vaccinated_RPMI	8	8	0.037	0.111	ns
IRAK2	Vaccinated_G07	Vaccinated_RPMI	8	8	0.442	1	ns
IRAK2	Unvaccinated_BA71ΔCD2	Vaccinated_BA71ΔCD2	6	8	0.00111	0.0166	*
IRAK2	Unvaccinated_G07	Vaccinated_G07	6	8	0.0937	1	ns
IRAK2	Unvaccinated_RPMI	Vaccinated_RPMI	6	8	0.449	1	ns
IRF7	Unvaccinated_BA71ΔCD2	Unvaccinated_G07	6	6	0.033	0.098	ns
IRF7	Unvaccinated_BA71ΔCD2	Unvaccinated_RPMI	6	6	0.000253	0.000759	***
IRF7	Unvaccinated_G07	Unvaccinated_RPMI	6	6	0.024	0.071	ns
IRF7	Vaccinated_BA71ΔCD2	Vaccinated_G07	8	8	0.059	0.178	ns
IRF7	Vaccinated_BA71ΔCD2	Vaccinated_RPMI	8	8	0.002	0.007	**
IRF7	Vaccinated_G07	Vaccinated_RPMI	8	8	0.014	0.043	*
IRF7	Unvaccinated_BA71ΔCD2	Vaccinated_BA71ΔCD2	6	8	0.325	1	ns
IRF7	Unvaccinated_G07	Vaccinated_G07	6	8	0.857	1	ns
IRF7	Unvaccinated_RPMI	Vaccinated_RPMI	6	8	0.532	1	ns
KLF5	Unvaccinated_BA71ΔCD2	Unvaccinated_G07	6	6	0.284	0.852	ns
KLF5	Unvaccinated_BA71ΔCD2	Unvaccinated_RPMI	6	6	0.239	0.717	ns
KLF5	Unvaccinated_G07	Unvaccinated_RPMI	6	6	0.022	0.067	ns
KLF5	Vaccinated_BA71ΔCD2	Vaccinated_G07	8	8	0.097	0.291	ns
KLF5	Vaccinated_BA71ΔCD2	Vaccinated_RPMI	8	8	0.001	0.004	**
KLF5	Vaccinated_G07	Vaccinated_RPMI	8	8	0.005	0.014	*
KLF5	Unvaccinated_BA71ΔCD2	Vaccinated_BA71ΔCD2	6	8	7.19e-06	0.000108	***
KLF5	Unvaccinated_G07	Vaccinated_G07	6	8	0.00375	0.0562	ns
KLF5	Unvaccinated_RPMI	Vaccinated_RPMI	6	8	0.812	1	ns
LTA	Unvaccinated_BA71ΔCD2	Unvaccinated_G07	6	6	0.483	1	ns
LTA	Unvaccinated_BA71ΔCD2	Unvaccinated_RPMI	6	6	0.197	0.591	ns
LTA	Unvaccinated_G07	Unvaccinated_RPMI	6	6	0.136	0.408	ns
LTA	Vaccinated_BA71ΔCD2	Vaccinated_G07	8	8	0.428	1	ns
LTA	Vaccinated_BA71ΔCD2	Vaccinated_RPMI	8	8	0.000424	0.001	**
LTA	Vaccinated_G07	Vaccinated_RPMI	8	8	0.009	0.027	*
LTA	Unvaccinated_BA71ΔCD2	Vaccinated_BA71ΔCD2	6	8	0.000577	0.00865	**
LTA	Unvaccinated_G07	Vaccinated_G07	6	8	4.76e-05	0.000714	***
LTA	Unvaccinated_RPMI	Vaccinated_RPMI	6	8	0.964	1	ns
MX1	Unvaccinated_BA71ΔCD2	Unvaccinated_G07	6	6	0.216	0.648	ns
MX1	Unvaccinated_BA71ΔCD2	Unvaccinated_RPMI	6	6	2.45e-05	7.35e-05	****
MX1	Unvaccinated_G07	Unvaccinated_RPMI	6	6	0.005	0.014	*
MX1	Vaccinated_BA71ΔCD2	Vaccinated_G07	8	8	0.156	0.468	ns
MX1	Vaccinated_BA71ΔCD2	Vaccinated_RPMI	8	8	0.000364	0.001	**
MX1	Vaccinated_G07	Vaccinated_RPMI	8	8	0.006	0.019	*
MX1	Unvaccinated_BA71ΔCD2	Vaccinated_BA71ΔCD2	6	8	0.202	1	ns
MX1	Unvaccinated_G07	Vaccinated_G07	6	8	0.693	1	ns
MX1	Unvaccinated_RPMI	Vaccinated_RPMI	6	8	0.527	1	ns
MX2	Unvaccinated_BA71ΔCD2	Unvaccinated_G07	6	6	0.117	0.351	ns
MX2	Unvaccinated_BA71ΔCD2	Unvaccinated_RPMI	6	6	3.44e-05	0.000103	***
MX2	Unvaccinated_G07	Unvaccinated_RPMI	6	6	0.011	0.032	*
MX2	Vaccinated_BA71ΔCD2	Vaccinated_G07	8	8	0.19	0.57	ns
MX2	Vaccinated_BA71ΔCD2	Vaccinated_RPMI	8	8	0.000339	0.001	**
MX2	Vaccinated_G07	Vaccinated_RPMI	8	8	0.017	0.052	ns
MX2	Unvaccinated_BA71ΔCD2	Vaccinated_BA71ΔCD2	6	8	0.41	1	ns
MX2	Unvaccinated_G07	Vaccinated_G07	6	8	0.873	1	ns
MX2	Unvaccinated_RPMI	Vaccinated_RPMI	6	8	0.631	1	ns
NFKB2	Unvaccinated_BA71ΔCD2	Unvaccinated_G07	6	6	0.036	0.107	ns
NFKB2	Unvaccinated_BA71ΔCD2	Unvaccinated_RPMI	6	6	0.275	0.825	ns
NFKB2	Unvaccinated_G07	Unvaccinated_RPMI	6	6	0.533	1	ns
NFKB2	Vaccinated_BA71ΔCD2	Vaccinated_G07	8	8	0.587	1	ns
NFKB2	Vaccinated_BA71ΔCD2	Vaccinated_RPMI	8	8	1.05e-05	3.15e-05	****
NFKB2	Vaccinated_G07	Vaccinated_RPMI	8	8	0.000271	0.000813	***
NFKB2	Unvaccinated_BA71ΔCD2	Vaccinated_BA71ΔCD2	6	8	0.000343	0.00515	**
NFKB2	Unvaccinated_G07	Vaccinated_G07	6	8	0.00699	0.105	ns
NFKB2	Unvaccinated_RPMI	Vaccinated_RPMI	6	8	0.879	1	ns
OAS2	Unvaccinated_BA71ΔCD2	Unvaccinated_G07	6	6	0.132	0.396	ns
OAS2	Unvaccinated_BA71ΔCD2	Unvaccinated_RPMI	6	6	0.000245	0.000735	***
OAS2	Unvaccinated_G07	Unvaccinated_RPMI	6	6	0.007	0.02	*
OAS2	Vaccinated_BA71ΔCD2	Vaccinated_G07	8	8	0.062	0.186	ns
OAS2	Vaccinated_BA71ΔCD2	Vaccinated_RPMI	8	8	0.000916	0.003	**
OAS2	Vaccinated_G07	Vaccinated_RPMI	8	8	0.034	0.103	ns
OAS2	Unvaccinated_BA71ΔCD2	Vaccinated_BA71ΔCD2	6	8	0.452	1	ns
OAS2	Unvaccinated_G07	Vaccinated_G07	6	8	0.696	1	ns
OAS2	Unvaccinated_RPMI	Vaccinated_RPMI	6	8	0.541	1	ns
RSAD2	Unvaccinated_BA71ΔCD2	Unvaccinated_G07	6	6	0.026	0.078	ns
RSAD2	Unvaccinated_BA71ΔCD2	Unvaccinated_RPMI	6	6	4.64e-06	1.39e-05	****
RSAD2	Unvaccinated_G07	Unvaccinated_RPMI	6	6	0.012	0.037	*
RSAD2	Vaccinated_BA71ΔCD2	Vaccinated_G07	8	8	0.13	0.39	ns
RSAD2	Vaccinated_BA71ΔCD2	Vaccinated_RPMI	8	8	0.000183	0.000549	***
RSAD2	Vaccinated_G07	Vaccinated_RPMI	8	8	0.02	0.06	ns
RSAD2	Unvaccinated_BA71ΔCD2	Vaccinated_BA71ΔCD2	6	8	0.566	1	ns
RSAD2	Unvaccinated_G07	Vaccinated_G07	6	8	0.251	1	ns
RSAD2	Unvaccinated_RPMI	Vaccinated_RPMI	6	8	0.866	1	ns
TNF	Unvaccinated_BA71ΔCD2	Unvaccinated_G07	6	6	0.824	1	ns
TNF	Unvaccinated_BA71ΔCD2	Unvaccinated_RPMI	6	6	0.623	1	ns
TNF	Unvaccinated_G07	Unvaccinated_RPMI	6	6	0.478	1	ns
TNF	Vaccinated_BA71ΔCD2	Vaccinated_G07	8	8	0.66	1	ns
TNF	Vaccinated_BA71ΔCD2	Vaccinated_RPMI	8	8	1.07e-05	3.21e-05	****
TNF	Vaccinated_G07	Vaccinated_RPMI	8	8	0.000874	0.003	**
TNF	Unvaccinated_BA71ΔCD2	Vaccinated_BA71ΔCD2	6	8	2.45e-09	3.67e-08	****
TNF	Unvaccinated_G07	Vaccinated_G07	6	8	1.42e-08	2.13e-07	****
TNF	Unvaccinated_RPMI	Vaccinated_RPMI	6	8	0.575	1	ns
TNFAIP3	Unvaccinated_BA71ΔCD2	Unvaccinated_G07	6	6	0.838	1	ns
TNFAIP3	Unvaccinated_BA71ΔCD2	Unvaccinated_RPMI	6	6	0.057	0.171	ns
TNFAIP3	Unvaccinated_G07	Unvaccinated_RPMI	6	6	0.249	0.747	ns
TNFAIP3	Vaccinated_BA71ΔCD2	Vaccinated_G07	8	8	0.863	1	ns
TNFAIP3	Vaccinated_BA71ΔCD2	Vaccinated_RPMI	8	8	0.882	1	ns
TNFAIP3	Vaccinated_G07	Vaccinated_RPMI	8	8	0.688	1	ns
TNFAIP3	Unvaccinated_BA71ΔCD2	Vaccinated_BA71ΔCD2	6	8	0.783	1	ns
TNFAIP3	Unvaccinated_G07	Vaccinated_G07	6	8	0.946	1	ns
TNFAIP3	Unvaccinated_RPMI	Vaccinated_RPMI	6	8	0.635	1	ns
UBD	Unvaccinated_BA71ΔCD2	Unvaccinated_G07	6	6	0.44	1	ns
UBD	Unvaccinated_BA71ΔCD2	Unvaccinated_RPMI	6	6	0.000932	0.003	**
UBD	Unvaccinated_G07	Unvaccinated_RPMI	6	6	0.039	0.116	ns
UBD	Vaccinated_BA71ΔCD2	Vaccinated_G07	8	8	0.794	1	ns
UBD	Vaccinated_BA71ΔCD2	Vaccinated_RPMI	8	8	6.06e-06	1.82e-05	****
UBD	Vaccinated_G07	Vaccinated_RPMI	8	8	0.001	0.004	**
UBD	Unvaccinated_BA71ΔCD2	Vaccinated_BA71ΔCD2	6	8	1.66e-06	2.48e-05	****
UBD	Unvaccinated_G07	Vaccinated_G07	6	8	1.56e-06	2.33e-05	****
UBD	Unvaccinated_RPMI	Vaccinated_RPMI	6	8	0.92	1	ns
VCAM1	Unvaccinated_BA71ΔCD2	Unvaccinated_G07	6	6	0.676	1	ns
VCAM1	Unvaccinated_BA71ΔCD2	Unvaccinated_RPMI	6	6	0.369	1	ns
VCAM1	Unvaccinated_G07	Unvaccinated_RPMI	6	6	0.374	1	ns
VCAM1	Vaccinated_BA71ΔCD2	Vaccinated_G07	8	8	0.006	0.017	*
VCAM1	Vaccinated_BA71ΔCD2	Vaccinated_RPMI	8	8	0.017	0.051	ns
VCAM1	Vaccinated_G07	Vaccinated_RPMI	8	8	0.254	0.762	ns
VCAM1	Unvaccinated_BA71ΔCD2	Vaccinated_BA71ΔCD2	6	8	0.00158	0.0236	*
VCAM1	Unvaccinated_G07	Vaccinated_G07	6	8	0.147	1	ns
VCAM1	Unvaccinated_RPMI	Vaccinated_RPMI	6	8	0.809	1	ns
XCL1	Unvaccinated_BA71ΔCD2	Unvaccinated_G07	6	6	0.196	0.588	ns
XCL1	Unvaccinated_BA71ΔCD2	Unvaccinated_RPMI	6	6	0.041	0.123	ns
XCL1	Unvaccinated_G07	Unvaccinated_RPMI	6	6	0.121	0.363	ns
XCL1	Vaccinated_BA71ΔCD2	Vaccinated_G07	8	8	0.167	0.501	ns
XCL1	Vaccinated_BA71ΔCD2	Vaccinated_RPMI	8	8	0.004	0.013	*
XCL1	Vaccinated_G07	Vaccinated_RPMI	8	8	0.016	0.048	*
XCL1	Unvaccinated_BA71ΔCD2	Vaccinated_BA71ΔCD2	6	8	0.000775	0.0116	*
XCL1	Unvaccinated_G07	Vaccinated_G07	6	8	0.00327	0.0491	*
XCL1	Unvaccinated_RPMI	Vaccinated_RPMI	6	8	0.913	1	ns
ZBP1	Unvaccinated_BA71ΔCD2	Unvaccinated_G07	6	6	0.333	0.999	ns
ZBP1	Unvaccinated_BA71ΔCD2	Unvaccinated_RPMI	6	6	7.42e-05	0.000223	***
ZBP1	Unvaccinated_G07	Unvaccinated_RPMI	6	6	0.004	0.013	*
ZBP1	Vaccinated_BA71ΔCD2	Vaccinated_G07	8	8	0.097	0.292	ns
ZBP1	Vaccinated_BA71ΔCD2	Vaccinated_RPMI	8	8	8.57e-05	0.000257	***
ZBP1	Vaccinated_G07	Vaccinated_RPMI	8	8	0.008	0.023	*
ZBP1	Unvaccinated_BA71ΔCD2	Vaccinated_BA71ΔCD2	6	8	0.997	1	ns
ZBP1	Unvaccinated_G07	Vaccinated_G07	6	8	0.785	1	ns
ZBP1	Unvaccinated_RPMI	Vaccinated_RPMI	6	8	0.637	1	ns
