# Supplementary material for: Cross-protection against African swine fever virus upon intranasal vaccination is associated with an adaptive-innate immune crosstalk
Source: PLoS Pathog. 2022 Nov 9;18(11):e1010931. doi: 10.1371/journal.ppat.1010931 (PMC9645615; doi:10.1371/journal.ppat.1010931)
Supplement: S6 Table — Submandibular lymph node cells from control or BA71ΔCD2-vaccinated (106 pfu) pigs were obtained three weeks after vaccination. Cells were left untreated (Mock) or stimulated in vitro for 16 hours with BA71ΔCD2 (positive control) prior DNA extraction and qPCR for the detection of ASFV. Results are shown as ASFV GEC/106 cells. Samples marked with an asterisk were used in the scRNA-seq analysis. Undet: Undetectable. (XLSX) [file ppat.1010931.s015.xlsx]

## Sheet: S6_Table
S6 Table. BA71DCD2-vaccinated animals show low or undetectable levels of BA71DCD2 in submandibular lymph node cells. Submandibular lymph node cells from control or BA71DCD2-vaccinated (106 pfu) pigs were obtained three weeks after vaccination. Cells were left untreated (Mock) or stimulated in vitro for 16 hours with BA71DCD2 (positive control) prior DNA extraction and qPCR for the detection of AS…
Group	GEC/106 cells
	Mock		Stimulated
Control		Undet	214667
		Undet	148000
	*	Undet	122400
		Undet	180000
		Undet	330667
		Undet	273333
BA71DCD2 106 pfu		66.9333	90800
	*	Undet	110000
		305.333	224000
		Undet	406667
		Undet	249333
		Undet	294667
		Undet	178667
