# Supplementary material for: Cross-protection against African swine fever virus upon intranasal vaccination is associated with an adaptive-innate immune crosstalk
Source: PLoS Pathog. 2022 Nov 9;18(11):e1010931. doi: 10.1371/journal.ppat.1010931 (PMC9645615; doi:10.1371/journal.ppat.1010931)
Supplement: S7 Table — (XLSX) [file ppat.1010931.s016.xlsx]

## Sheet: S7_Table
S7 Table. Statistical analysis results from Fisher’s exact test comparing cell proportions of scRNA-seq clusters between samples.
Cluster	pval	Significance
Apop_Bcells	0.74	ns
Apop_cells	<0.00001	****
Apop_Tcells	0.33	ns
Bcells_1	<0.00001	****
Bcells_2	<0.00001	****
Bcells_3	0.0001	****
CD4_Tcells_1	<0.00001	****
CD4_Tcells_2	<0.00001	****
CD4_Tcells_3	0.005	**
CD4CD8_Tcells	<0.00001	****
CD8_Tcells	0	****
cDC_1	0.2959	ns
cDC_2	0.3391	ns
CTLs	<0.00001	****
GC_Bcells	0.019	*
gd_Tcells	0.0003	***
Macrophages	0.0889	ns
NK	0.9341	ns
Plasma_cells	<0.00001	****
Plasmablasts	<0.00001	****
Proliferating_Tcells	0.5927	ns
Proliferating_CTLs	<0.00001	****
