# Supplementary material for: Cross-protection against African swine fever virus upon intranasal vaccination is associated with an adaptive-innate immune crosstalk
Source: PLoS Pathog. 2022 Nov 9;18(11):e1010931. doi: 10.1371/journal.ppat.1010931 (PMC9645615; doi:10.1371/journal.ppat.1010931)
Supplement: S8 Table — (XLSX) [file ppat.1010931.s017.xlsx]

## Sheet: S8_Table
S8 Table. Sequence and characteristics of primers used for microfluidic qPCR assays.
Gene category	Gene	Accession number	Forward primer	Reverse primer	Efficiency (%)	Coefficient of determination (R2)
Interferon-stimulated genes	IFI44	NM_001246205	GGAGTTGATTAAGTGTGGCATGG	AGCTTGAGTTTCACAGGCACA	105	0,995
	IFIT1	NM_001244363.1	TGACTCACAGCAACCATGAGTAATA	CAATCTCCTCCAAGACCCTGT	105	0,991
	IRF7	NM_001097428	GGCACCTTCTTCCAAGAGTTGAT	GAAGCCCAGGTAGATGGTGTAG	104	0,994
	MX1	NM_214061.2	AGACAGGACCATCGGGATCTT	TTCTCGCCACGTCCACTATC	108	0,992
	MX2	NM_001097416.1	GGGAAATACGCAAAGCCCAGGAT	TCGATGAGGGTCAGGTCTGGAA	109	0,993
	OAS2	XM_021072182	TGCCTTTAACGCACTAGGTGA	GCTGGGAGCGAACAAAATCG	101	0,995
	RSAD2	NM_213817.1	GCCAAGACATCCTTCGTGCT	ATCTTCTCCATACCCGCTTCC	109	0,989
	ZBP1	NM_001123216	GGGGTTTACCAGCCAGAAGATT	GCAGTTGTTCAGTCCCTTCTG	107	0,993
Cytokines	CSF1	XM_021088653.1	CTAAATGCTCCAGCCAGGATGT	CCAGGTCAAGCCAACCACAG	105	0,913
	IFNG	NM_213948.1	GAAGAATTGGAAAGAGGAGAGTG	TCAGTTTCCCAGAGCTACCA	101	0,993
	IL15	XM_013978870.2	GCTCATCCCAATTGCAAAGTA	TGGACTCTTGCAAAATGACG	110	0,988
	IL2	XM_021100436.1	TTTTACATGCCCAAGCAGGCTA	AATTTAGCACTCCCTCCAGAGC	103	0,995
	IL27	XM_021085893.1	TCTGAGGCTGAATCACACCTGC	GAGTCGTTCTGGGTCAGAGAGG	99	0,991
	LTA	NM_214453.1	GCTCACCTCGTTGGAGACC	AGCAGGGAGTTGTTGCTCAG	106	0,980
	TNF	NM_214022.1	ACTGCACTTCGAGGTTATCGG	TGAGACGATGATCTGAGTCCT	105	0,993
	XCL1	NM_001134345.1	GCATACACTGTGGAAGCTGTG	GAGCCCTCCTTGATGGTGTA	103	0,986
Chemokines and receptors	CCL2	NM_214214.1	ACCAGCAGCAAGTGTCCTAAA	GTCCAGGTGGCTTATGGAGT	114	0,990
	CCL3L1	NM_001009579.1	GGTCTTCTCTGCACCACTTGGC	CGGCTACGAATTTGCGAGGA	111	0,988
	CCL4	NM_213779	TCCTCGCAACTTCGTGACTG	CCTTTTTGGTCTGGAATACCACGG	112	0,988
	CCL8	NM_001164515.1	CTTGCTCAGCCAGATTCAGTC	ACACTGGCTGTTGGTGATTC	116	0,993
	CXCL10	NM_001008691.1	TGCAGCACCATGAACCAAAG	CTGGAGAGAGGTATTCCTTGAGT	123	0,988
	CXCL9	NM_001114289.2	TGATTGGAGTTCAAGGAACCCT	TCTCACAAGAAGGGCTTGGG	102	0,988
Transcription factors and co-regulators	BCL3	NM_001315716.1	ATCGACATCCTGAGGGGGAA	GATGCCGACAGAAGACCGTT	111	0,969
	CEBPB	NM_001199889.1	CTGGAGACGCAGCATAAGGT	TGCTTGAACAAGTTCCGCAG	93	0,996
	KLF5	NM_001097489.1	GGAGAAACGACGCATCCACTA	TTGTAGGGCTTCTCGCCAGTAT	98	0,981
	NFKB2	XM_021072741.1	GAACAGCCTAAGCAGCGAGG	GCCCTTCTCACTAGAGGCAC	79	0,996
Inflammatory-related genes	IRAK2	XM_021069319.1	AGAAGTTCCGAGAGATGGTTGG	AGCCCAGCAGAGGTAAGATG	107	0,993
	TNFAIP3	XM_005659182.3	ATCCGACCCCTACCGTGAC	GGTGCTCTACAAGGCCTCTC	110	0,994
	UBD	NM_001160088	CTGCTGGCGTCTGTGTGATG	GGGCTTTAGGGTCTTCGAGC	104	0,990
Activation markers	CD274	XM_021083736.1	TGTTGGTCATCCCAGAACCAT	GGCTGCCACATTTTTCCACAT	106	0,994
	CD38	NM_001243883.1	AACCGGAGCTGGGAGATAGAG	ACTGCAGGGGTCCTTAGAGAT	111	0,983
	CD40	NM_214194.1	CCCAGAACCACCCACTTCAT	TTCACCAGTTTCTGTCCTGGC	106	0,994
	CD69	NM_214091.2	GTGGGGAGAGCTGAACACTG	GGATCCTGTAAGTTTGAACCAGTTG	107	0,993
	GBP2	NM_001128474.1	GTTGCCTGCTGGGTTTGATTT	TCTCCCTGGCAGTTTAGGCT	105	0,994
	ICAM1	NM_213816.1	GCTCCAAACTTATGTCCTGCC	TTCACAGAAACGGGTGTGCC	97	0,982
	VCAM1	NM_213891.1	ACGCTTGACGTGAAAGGAAGA	ATAATCACCCCGATGGCAGG	107	0,992
	CCR2	NM_001001619.1	AAGAAGCAACAGACCGGGCA	CTTCGATTTGTCCCACGCTG	110	0,993
Reference genes	YWHAZ	XM_005662949.2	ATTGGGTCTGGCCCTTAACT	GCGTGCTGTCTTTGTATGACTC	112	0,993
	RPL4	XM_005659862.3	AGGAGGCTGTTCTGCTTCTG	TCCAGGGATGTTTCTGAAGG	107	0,996
	GAPDH	AF017079	GTGCATTGCCAGCCGCGT	ACTGGAACATGTAGACCATGTAGT	101	0,996
